# Supplementary material for: Moisture-mediated resource availability shapes rhizosphere and bulk soil microbial structure and function post-rainfall
Source: Front Microbiol. 2026 Jun 24;17:1752099. doi: 10.3389/fmicb.2026.1752099 (PMC13342253; doi:10.3389/fmicb.2026.1752099)
Supplement: Supplementary file 1 [file Table_1.XLSX]

## Sheet: Phylum level-Before rain
TABLE S1 Relative abundance of microbial communities at phylum and genus level in non-rhizosphere and rhizosphere and soils.
Name	SJC1	SJC2	SJC3	SJC4	SJG1	SJG2	SJG3	SJG4
Thermotogae	0.021	0.024	0.024	0.027	0.024	0.024	0.025	0.026
Chloroflexi	0.314	0.352	0.342	0.358	0.285	0.272	0.292	0.308
Candidatus Parvarchaeota	0	0	0	0	0	0	0	0
Candidatus Pacebacteria	0	0	0	0	0	0	0	0
Balneolaeota	0.007	0.007	0.007	0.008	0.008	0.007	0.009	0.01
Candidatus Geothermarchaeota	0.002	0.002	0.002	0.003	0.002	0.002	0.002	0.003
Candidatus Wolfebacteria	0.001	0.001	0.001	0.001	0.001	0.001	0.001	0.001
Candidatus Azambacteria	0	0	0	0	0	0	0	0
Candidatus Gottesmanbacteria	0	0	0	0	0	0	0	0
Microsporidia	0.007	0.009	0.008	0.009	0.009	0.009	0.009	0.01
Acidobacteria	0.364	0.479	0.514	0.56	0.521	0.523	0.633	0.623
Euryarchaeota	0.82	0.862	0.864	0.87	0.703	0.695	0.728	0.745
Actinomycetota	38.869	34.764	32.275	31.18	26.991	26.971	24.333	25.166
Nitrospirae	0.062	0.077	0.084	0.085	0.071	0.071	0.08	0.086
Candidatus Collierbacteria	0	0	0	0	0	0	0	0
Deferribacteres	0.007	0.008	0.008	0.009	0.008	0.008	0.009	0.01
Calditrichaeota	0.004	0.005	0.005	0.005	0.005	0.005	0.007	0.007
Gemmatimonadetes	0.386	0.415	0.782	0.647	0.278	0.367	0.468	0.42
Candidatus Woesearchaeota	0	0	0	0	0	0	0	0
Candidatus Latescibacteria	0.001	0	0	0	0	0	0	0
Coprothermobacterota	0.001	0.001	0.001	0.001	0.001	0.001	0.001	0.001
Aquificae	0.012	0.013	0.013	0.015	0.012	0.012	0.013	0.014
Armatimonadetes	0.03	0.039	0.042	0.041	0.036	0.036	0.04	0.042
Proteobacteria	28.497	29.678	31.399	31.503	34.659	34.524	35.637	33.918
Chrysiogenetes	0.004	0.004	0.004	0.004	0.004	0.004	0.004	0.004
Candidatus Tectomicrobia	0.001	0.001	0.001	0.002	0.001	0.001	0.001	0.001
Candidatus Magasanikbacteria	0	0	0	0	0	0	0	0
Candidatus Peregrinibacteria	0.003	0.003	0.005	0.005	0.004	0.004	0.004	0.004
Firmicutes	1.717	1.887	1.911	2.001	1.897	1.876	2.02	2.078
Fusobacteria	0.023	0.026	0.024	0.025	0.03	0.03	0.03	0.032
Olpidiomycota	0	0	0	0	0	0	0	0
Candidatus Microgenomates	0	0	0	0	0	0	0	0
Zoopagomycota	0	0	0	0	0	0	0	0
Candidatus Calescamantes	0	0	0	0	0	0	0	0
Spirochaetes	0.074	0.079	0.08	0.086	0.084	0.083	0.089	0.092
Caldiserica	0.001	0	0.001	0.001	0.001	0.001	0.001	0.001
Chlamydiae	0.011	0.013	0.013	0.014	0.017	0.017	0.016	0.018
Chytridiomycota	0.015	0.016	0.016	0.017	0.017	0.017	0.018	0.018
Ignavibacteriae	0.004	0.004	0.005	0.005	0.006	0.006	0.007	0.008
Candidatus Omnitrophica	0	0	0	0	0	0	0	0
Deinococcus-Thermus	0.449	0.481	0.484	0.499	0.389	0.388	0.415	0.418
Cyanobacteria	0.422	0.476	0.493	0.519	0.555	0.54	0.623	0.637
Candidatus Poribacteria	0	0	0	0	0	0	0	0
Bacteroidetes	1.334	1.517	1.418	1.415	2.062	2.306	2.214	2.071
Basidiomycota	0.684	0.713	0.75	0.76	0.699	0.692	0.744	0.749
Nanoarchaeota	0	0	0	0	0	0	0	0
Synergistetes	0.039	0.043	0.043	0.049	0.033	0.031	0.033	0.035
Thaumarchaeota	0.228	0.193	0.102	0.119	0.133	0.141	0.102	0.142
Candidatus Micrarchaeota	0	0	0	0	0	0	0	0
candidate division NC10	0.008	0.009	0.011	0.012	0.008	0.007	0.009	0.01
Candidatus Korarchaeota	0.001	0.001	0.001	0.001	0.001	0.001	0.001	0.001
Planctomycetes	2.077	2.203	2.331	2.767	2.684	2.628	2.713	2.728
Nitrospinae	0	0	0	0	0	0	0	0
Candidatus Aminicenantes	0	0	0	0	0	0	0	0
Candidatus Sumerlaeota	0.005	0.006	0.006	0.006	0.006	0.006	0.007	0.007
Thermodesulfobacteria	0.004	0.005	0.005	0.005	0.005	0.004	0.005	0.005
Candidatus Bathyarchaeota	0	0	0	0	0	0	0	0
Candidatus Marinimicrobia	0	0	0	0	0	0	0	0
Cryptomycota	0	0	0	0	0	0	0	0
Verrucomicrobia	0.265	0.322	0.307	0.356	0.406	0.387	0.392	0.437
Candidatus Woesebacteria	0	0	0.001	0	0.001	0.001	0.001	0
Candidatus Jorgensenbacteria	0	0	0	0	0	0	0	0
Fibrobacteres	0.003	0.003	0.003	0.003	0.003	0.003	0.003	0.004
Candidatus Bipolaricaulota	0.021	0.025	0.027	0.028	0.018	0.017	0.018	0.019
Candidatus Saccharibacteria	0.018	0.013	0.022	0.024	0.02	0.021	0.019	0.019
Mucoromycota	0.079	0.272	0.198	0.061	0.542	0.52	0.372	0.369
Crenarchaeota	0.05	0.056	0.066	0.094	0.052	0.052	0.052	0.056
Candidatus Cloacimonetes	0.001	0.001	0.001	0.001	0.001	0.002	0.002	0.002
Candidatus Giovannonibacteria	0	0	0	0	0	0	0	0
Candidatus Aenigmarchaeota	0	0	0	0	0	0	0	0
candidate division WWE3	0.001	0.001	0.001	0.001	0.001	0.001	0.001	0.001
Candidatus Yanofskybacteria	0	0	0	0	0	0	0	0
Candidatus Atribacteria	0	0	0	0	0	0	0	0
Kiritimatiellaeota	0.015	0.016	0.016	0.018	0.014	0.013	0.014	0.015
Tenericutes	0.039	0.043	0.041	0.042	0.06	0.057	0.057	0.059
Candidatus Adlerbacteria	0	0	0	0	0	0	0	0
Candidatus Campbellbacteria	0	0	0.001	0.001	0.001	0.001	0.001	0.001
Candidatus Kaiserbacteria	0	0	0	0	0	0	0	0
Candidatus Daviesbacteria	0	0	0	0	0	0	0	0
Candidatus Gracilibacteria	0.001	0.001	0.001	0.001	0.001	0.001	0.001	0.001
candidate division Zixibacteria	0	0	0	0	0	0	0	0
Candidatus Heimdallarchaeota	0	0	0	0	0	0	0	0
Chlorobi	0.051	0.055	0.059	0.063	0.056	0.056	0.064	0.064
Ascomycota	2.082	2.182	2.241	2.304	2.285	2.266	2.353	2.387
Candidatus Parcubacteria	0	0	0	0	0	0	0	0
Elusimicrobia	0.002	0.002	0.003	0.003	0.003	0.003	0.003	0.003
Candidatus Moranbacteria	0	0	0	0	0	0	0	0
Dictyoglomi	0.002	0.001	0.001	0.002	0.002	0.002	0.002	0.002
Candidatus Uhrbacteria	0	0	0	0	0	0	0	0
Candidatus Beckwithbacteria	0.001	0.001	0.002	0.001	0.001	0.001	0.001	0.002
Candidatus Berkelbacteria	0.001	0.001	0.001	0.001	0.001	0.001	0.001	0.001
Candidatus Melainabacteria	0.001	0.001	0.001	0.001	0.001	0.001	0.001	0.001
Candidatus Nomurabacteria	0	0	0	0	0	0	0	0
Blastocladiomycota	0	0.001	0.001	0.001	0	0	0	0.001
Candidatus Falkowbacteria	0	0	0	0	0	0	0	0
Lentisphaerae	0.013	0.014	0.015	0.016	0.014	0.014	0.015	0.016
Candidatus Lokiarchaeota	0	0	0	0	0	0	0	0

## Sheet: Genus level--Before rain
TABLE S1 Relative abundance of microbial communities at phylum and genus level in non-rhizosphere and rhizosphere and soils.
Name	SJC1	SJC2	SJC3	SJC4	SJG1	SJG2	SJG3	SJG4
Atractospora	0	0	0	0	0	0	0	0
Bolbitius	0	0	0	0	0	0	0	0
Alnicola	0	0	0	0	0	0	0	0
Kinneretia	0	0	0	0	0	0	0	0
Dichosporidium	0	0	0	0	0	0	0	0
Caballeronia	0	0	0	0	0	0	0	0
Nunduva	0	0	0	0	0	0	0	0
Polyangium	0	0	0	0	0	0.001	0	0
Symmetrospora	0	0	0	0	0	0	0	0
Namakwa	0	0	0	0	0	0	0	0
Ramularia	0.008	0.008	0.009	0.009	0.009	0.008	0.009	0.009
Phaeocollybia	0	0	0	0	0	0	0	0
Podonectria	0	0	0	0	0	0	0	0
Suhomyces	0.004	0.004	0.004	0.004	0.004	0.004	0.004	0.004
Trichaptum	0	0	0	0	0	0	0	0
Criblamydia	0	0	0	0	0	0	0	0
Veloporphyrellus	0	0	0	0	0	0	0	0
Solitalea	0.004	0.004	0.004	0.004	0.007	0.008	0.008	0.007
Geobacillus	0.029	0.033	0.036	0.038	0.033	0.032	0.036	0.037
Halobellus	0.017	0.018	0.017	0.017	0.014	0.013	0.013	0.014
Cladonia	0.001	0.001	0.001	0.002	0.001	0.001	0.001	0.001
Rhodophana	0	0	0	0	0	0	0	0
Cercospora	0.028	0.031	0.033	0.033	0.031	0.031	0.034	0.034
Tuckermannopsis	0	0	0	0	0	0	0	0
Thecaphora	0	0	0	0	0	0	0	0
Pararhodobacter	0	0	0	0	0	0	0	0
Thermoascus	0	0	0	0	0	0	0	0
Symbiotaphrina	0	0	0	0	0	0	0	0
Bisporella	0	0	0	0	0	0	0	0
Demequina	0	0	0	0	0	0	0	0
Aggregicoccus	0	0	0	0	0	0	0	0.001
Blastomonas	0.032	0.029	0.03	0.029	0.059	0.059	0.065	0.058
Sarcotrochila	0	0	0	0	0	0	0	0
Nitrospira	0.062	0.079	0.086	0.087	0.072	0.073	0.082	0.087
Aeriscardovia	0	0	0	0	0	0	0	0
Halorientalis	0.015	0.015	0.016	0.016	0.012	0.012	0.012	0.013
Pseudobensingtonia	0	0	0	0	0	0	0	0
Ornithobacterium	0.002	0.002	0.002	0.002	0.003	0.003	0.003	0.003
Nidula	0	0	0	0	0	0	0	0
Hydrogenobaculum	0.001	0.001	0.001	0.001	0.001	0.001	0.001	0.001
Ramlibacter	0.064	0.074	0.105	0.086	0.13	0.166	0.126	0.1
Myxozyma	0	0	0	0	0	0	0	0
Pleopsidium	0	0	0	0	0	0	0	0
Chrysosporium	0	0	0	0	0	0	0	0
Lachnellula	0.009	0.009	0.009	0.009	0.009	0.009	0.009	0.01
Crocicreas	0	0	0	0	0	0	0	0
Truncocolumella	0	0	0	0	0	0	0	0
Neoasaia	0.008	0.008	0.007	0.008	0.008	0.008	0.009	0.008
Sporomusa	0.004	0.005	0.005	0.005	0.004	0.004	0.004	0.005
Roholtiella	0	0	0	0	0	0	0	0
Ravenelia	0	0	0	0	0	0	0	0
Marinithermus	0.021	0.024	0.024	0.024	0.015	0.014	0.015	0.016
Tatumella	0.004	0.004	0.004	0.004	0.004	0.004	0.004	0.005
Zoophthora	0	0	0	0	0	0	0	0
Salinivirga	0.002	0.002	0.003	0.003	0.003	0.003	0.003	0.003
Thiolapillus	0.005	0.005	0.005	0.005	0.004	0.004	0.004	0.005
Prosthecomicrobium	0	0	0	0	0	0	0	0
Lacunisphaera	0.031	0.038	0.039	0.042	0.05	0.048	0.048	0.048
Claroideoglomus	0	0	0	0	0	0	0	0
Barssia	0	0	0	0	0	0	0	0
Candidatus Nitrosotalea	0.005	0.007	0.003	0.006	0.005	0.004	0.003	0.005
Bifidobacterium	0.151	0.155	0.152	0.156	0.119	0.118	0.123	0.125
Tannerella	0.008	0.009	0.01	0.01	0.01	0.009	0.011	0.011
Flexivirga	0	0	0	0	0	0	0	0
Caloscypha	0	0	0	0	0	0	0	0
Melastiza	0	0	0	0	0	0	0	0
Wigglesworthia	0	0	0	0	0.001	0.001	0	0.001
Phaeophleospora	0	0	0	0	0	0	0	0
Algoriphagus	0.008	0.013	0.006	0.006	0.008	0.008	0.008	0.008
Diplodia	0.024	0.024	0.025	0.026	0.022	0.023	0.024	0.024
Rhizopus	0.005	0.005	0.005	0.006	0.006	0.006	0.006	0.006
Butyricicoccus	0	0	0	0	0	0	0	0
Lambiella	0	0	0	0	0	0	0	0
Micrococcus	0.076	0.068	0.065	0.069	0.049	0.05	0.049	0.051
Rhizonema	0	0	0	0	0	0	0	0
Arachidicoccus	0.011	0.016	0.015	0.012	0.035	0.041	0.041	0.036
Dichotomocladium	0	0	0	0	0	0	0	0
Micropsalliota	0	0	0	0	0	0	0	0
Relicina	0	0	0	0	0	0	0	0
Echinodontium	0	0	0	0	0	0	0	0
Microglossum	0	0	0	0	0	0	0	0
Geoglobus	0.002	0.003	0.003	0.003	0.002	0.002	0.003	0.003
Pseudohongiella	0.004	0.003	0.004	0.004	0.004	0.004	0.003	0.004
Leucobacter	0.061	0.056	0.057	0.055	0.043	0.043	0.043	0.043
Herbinix	0.001	0.001	0.001	0.001	0.001	0.001	0.001	0.001
Brachysporium	0	0	0	0	0	0	0	0
Acrodictys	0	0	0	0	0	0	0	0
Sakaguchia	0	0	0	0	0	0	0	0
Thysanorea	0	0	0	0	0	0	0	0
Infundibulicybe	0	0	0	0	0	0	0	0
Hericium	0	0	0	0	0	0	0	0
Enhygromyxa	0	0	0	0	0	0	0	0
Gellertiella	0	0	0	0	0	0	0	0
Paraprevotella	0.002	0.002	0.002	0.002	0.003	0.003	0.003	0.003
Slooffia	0	0	0	0	0	0	0	0
Granulibacter	0.012	0.011	0.013	0.013	0.012	0.012	0.013	0.013
Botrytis	0.017	0.017	0.019	0.019	0.019	0.019	0.019	0.02
Psoroma	0	0	0	0	0	0	0	0
Natronobacterium	0.008	0.008	0.009	0.008	0.007	0.007	0.007	0.008
Paenisporosarcina	0.003	0.002	0.003	0.003	0.003	0.003	0.003	0.003
Parmelina	0	0	0	0	0	0	0	0
Pyrofomes	0	0	0	0	0	0	0	0
Piscinibacter	0	0	0	0	0	0	0	0
Alternaria	0.03	0.031	0.032	0.033	0.034	0.033	0.037	0.035
Zangia	0	0	0	0	0	0	0	0
Saccharomyces	0.025	0.027	0.028	0.03	0.031	0.03	0.031	0.033
Lignincola	0	0	0	0	0	0	0	0
Moorea	0.007	0.01	0.01	0.011	0.012	0.013	0.014	0.014
Geopora	0	0	0	0	0	0	0	0
Dethiobacter	0	0	0	0	0	0	0	0
Phaeophyscia	0	0	0	0	0	0	0	0
Blakeslea	0	0	0	0	0	0	0	0
Amygdalaria	0	0	0	0	0	0	0	0
Leucopaxillus	0	0	0	0	0	0	0	0
Rheinheimera	0.005	0.006	0.006	0.007	0.007	0.007	0.007	0.008
Starmera	0	0	0	0	0	0	0	0
Candidatus Moduliflexus	0	0	0	0	0	0	0	0
Melanelixia	0	0	0	0	0	0	0	0
Desulfamplus	0	0	0	0	0	0	0	0
Nadsonia	0	0	0	0	0	0	0	0
Burkholderia	1.235	1.274	1.429	1.41	1.203	1.218	1.292	1.266
Halothermothrix	0.002	0.002	0.002	0.002	0.001	0.002	0.001	0.002
Lepiota	0	0	0	0	0	0	0	0
Pleurotus	0	0.001	0.001	0	0.001	0.001	0.001	0.001
Granulosicoccus	0.006	0.007	0.007	0.006	0.006	0.006	0.007	0.007
Jiangella	0.46	0.364	0.454	0.354	0.172	0.174	0.155	0.163
Rhodospirillum	0.056	0.052	0.053	0.055	0.049	0.048	0.051	0.05
Pseudotremella	0	0	0	0	0	0	0	0
Candidatus Planktophila	0.008	0.009	0.008	0.008	0.007	0.007	0.008	0.009
Blumeria	0.027	0.029	0.029	0.032	0.031	0.031	0.033	0.034
Poculum	0	0	0	0	0	0	0	0
Gomphus	0	0	0	0	0	0	0	0
Geosmithia	0	0	0	0	0	0	0	0
Persicobacter	0	0	0	0	0	0	0	0
Monacrosporium	0	0	0	0	0	0	0	0
Serinicoccus	0.22	0.183	0.169	0.174	0.128	0.13	0.124	0.127
Oribacterium	0	0	0	0	0	0	0	0
Veluticeps	0	0	0	0	0	0	0	0
Acinetobacter	0.064	0.07	0.071	0.077	0.086	0.082	0.087	0.089
Desulfovibrio	0.165	0.174	0.188	0.193	0.161	0.158	0.174	0.176
Phakopsora	0.001	0.002	0.002	0.002	0.002	0.002	0.002	0.002
Acidilobus	0.003	0.003	0.003	0.004	0.002	0.002	0.002	0.002
Cenococcum	0	0	0	0	0	0	0	0
Parviterribacter	0	0	0	0	0	0	0	0
Syntrophobacter	0.012	0.013	0.014	0.016	0.012	0.011	0.013	0.014
Flavivirga	0.003	0.003	0.002	0.003	0.004	0.004	0.004	0.004
Gottschalkia	0.001	0.001	0.001	0.001	0.001	0.001	0.001	0.002
Anaerovorax	0	0	0	0	0	0	0	0
Sulfobacillus	0.007	0.008	0.008	0.009	0.008	0.007	0.008	0.008
Micromonospora	1.474	1.466	1.147	1.244	1.072	1.051	0.927	0.939
Limnospira	0	0	0	0	0	0	0	0
Parvularcula	0.005	0.006	0.006	0.007	0.006	0.006	0.006	0.006
Kallichroma	0	0	0	0	0	0	0	0
Hydnotrya	0	0	0	0	0	0	0	0
Neoboletus	0	0	0	0	0	0	0	0
Calogaya	0	0	0	0	0	0	0	0
Podospora	0.022	0.024	0.023	0.025	0.026	0.026	0.025	0.026
Anaerotignum	0.001	0.001	0.001	0.001	0.001	0.002	0.002	0.002
Conexibacter	0.8	0.81	0.731	0.582	0.637	0.607	0.485	0.497
Varibaculum	0	0	0	0	0	0	0	0
Arthrospira	0.002	0.003	0.002	0.002	0.003	0.002	0.003	0.003
Chlorobium	0.011	0.012	0.013	0.014	0.013	0.013	0.015	0.015
Planktomarina	0.003	0.002	0.003	0.003	0.003	0.003	0.003	0.003
Aquicella	0.003	0.004	0.005	0.005	0.006	0.005	0.005	0.005
Rugosibacter	0.004	0.005	0.007	0.006	0.005	0.005	0.006	0.006
Mixia	0.006	0.006	0.007	0.006	0.006	0.006	0.007	0.007
Megasporoporiella	0	0	0	0	0	0	0	0
Stephanospora	0	0	0	0	0	0	0	0
Litoricola	0.004	0.003	0.004	0.004	0.004	0.003	0.004	0.004
Dactylonectria	0	0	0	0	0	0	0	0
Marinimicrobium	0	0	0	0	0	0	0	0
Phlyctochytrium	0	0	0	0	0	0	0	0
Methanothermus	0.001	0.001	0	0	0.001	0.001	0.001	0.001
Pelosinus	0.004	0.004	0.004	0.004	0.006	0.005	0.006	0.006
Methanocella	0.012	0.013	0.013	0.014	0.011	0.011	0.011	0.013
Neorhizobium	0.065	0.066	0.066	0.066	0.078	0.076	0.073	0.067
Hydrogenothermus	0	0	0	0	0	0	0	0
Pararhodospirillum	0.015	0.014	0.014	0.016	0.013	0.014	0.015	0.014
Peltaster	0	0	0	0	0	0	0	0
Aquitalea	0.016	0.017	0.019	0.019	0.017	0.017	0.018	0.018
Kurthia	0.002	0.002	0.002	0.002	0.002	0.002	0.003	0.003
Ralstonia	0.203	0.208	0.233	0.233	0.198	0.2	0.21	0.206
Nocardiopsis	0.192	0.169	0.157	0.163	0.118	0.115	0.113	0.117
Cenarchaeum	0.005	0.005	0.005	0.005	0.004	0.004	0.004	0.004
Xylochrysis	0	0	0	0	0	0	0	0
Retiboletus	0	0	0	0	0	0	0	0
Coccidioides	0.008	0.008	0.009	0.009	0.009	0.008	0.009	0.009
Geothrix	0	0	0	0	0	0	0	0
Zymobacter	0.003	0.003	0.003	0.004	0.003	0.003	0.004	0.004
Biatora	0	0	0	0	0	0	0	0
Coenogonium	0	0	0	0	0	0	0	0
Capnocytophaga	0.018	0.019	0.018	0.022	0.025	0.027	0.027	0.026
Melioribacter	0.002	0.003	0.003	0.003	0.004	0.004	0.004	0.005
Sowerbyella	0	0	0	0	0	0	0	0
Desulfohalotomaculum	0	0	0	0	0	0	0	0
Rhynchosporium	0	0	0	0	0	0	0	0
Glomerella	0	0	0	0	0	0	0	0
Vulcanisaeta	0.002	0.002	0.002	0.002	0.002	0.002	0.002	0.002
Atlantibacter	0.004	0.004	0.004	0.004	0.005	0.004	0.004	0.004
Pleurocapsa	0.003	0.003	0.003	0.003	0.004	0.004	0.004	0.004
Gymnopilus	0	0	0	0	0	0	0	0
Phaffomyces	0	0	0	0	0	0	0	0
Lasiodiplodia	0	0	0	0	0	0	0	0
Polypaecilum	0	0	0	0	0	0	0	0
Auricoccus	0.001	0.001	0.001	0.001	0.001	0.001	0.001	0.001
Luteibacter	0.037	0.039	0.041	0.042	0.039	0.038	0.039	0.04
Desulfofundulus	0.005	0.006	0.006	0.007	0.005	0.005	0.006	0.005
Thalassolituus	0.003	0.003	0.003	0.003	0.003	0.003	0.003	0.003
Thermovirga	0.001	0.002	0.002	0.002	0.001	0.001	0.001	0.001
Tremolecia	0	0	0	0	0	0	0	0
Epichloe	0.015	0.016	0.016	0.017	0.017	0.017	0.017	0.017
Actinopolyspora	0.041	0.036	0.033	0.033	0.024	0.023	0.023	0.024
Arsenicibacter	0	0	0	0	0	0	0	0
Neocucurbitaria	0	0	0	0	0	0	0	0
Planktothricoides	0	0	0	0	0	0	0	0
Dissophora	0	0	0	0	0	0	0	0
Pseudotomentella	0	0	0	0	0	0	0	0
Subaequorebacter	0	0	0	0	0	0	0	0
Hornodermoporus	0	0	0	0	0	0	0	0
Sphaerisporangium	0.001	0.001	0.001	0.001	0.001	0.001	0	0.001
Thiohalomonas	0	0	0	0	0	0	0	0
Laetiporus	0	0	0	0	0	0	0	0
Pontibacter	0.032	0.025	0.026	0.028	0.033	0.038	0.037	0.035
Paramycosphaerella	0	0	0	0	0	0	0	0
Chalciporus	0	0	0	0	0	0	0	0
Junghuhnia	0	0	0	0	0	0	0	0
Nitrosomonas	0.015	0.016	0.018	0.019	0.017	0.018	0.021	0.02
Candidatus Babela	0.001	0.001	0.001	0.001	0.001	0.001	0.001	0.001
Rupestriomyces	0	0	0	0	0	0	0	0
Halocynthiibacter	0.003	0.003	0.004	0.004	0.004	0.004	0.004	0.004
Rivibacter	0	0	0	0	0	0	0	0
Dokdonella	0.038	0.043	0.042	0.045	0.04	0.041	0.041	0.04
Acetohalobium	0.001	0.001	0.001	0.001	0.001	0.001	0.001	0.001
Alanphillipsia	0	0	0	0	0	0	0	0
Gyromitra	0	0	0	0	0	0	0	0
Anabaena	0.005	0.007	0.006	0.008	0.01	0.009	0.011	0.012
Panacibacter	0.006	0.01	0.012	0.007	0.043	0.048	0.045	0.042
Aigialus	0	0	0	0	0	0	0	0
Tomentella	0	0	0	0	0	0	0	0
Dactylaria	0	0	0	0	0	0	0	0
Escherichia	0.03	0.033	0.034	0.037	0.053	0.035	0.038	0.039
Candidatus Kinetoplastibacterium	0.002	0.002	0.002	0.002	0.002	0.002	0.002	0.002
Neonectria	0	0	0	0	0	0	0	0
Meruliporia	0	0	0	0	0	0	0	0
Tychonema	0	0	0	0	0	0	0	0
Halogeometricum	0.006	0.006	0.006	0.006	0.005	0.005	0.005	0.005
Trichomonascus	0	0	0	0	0	0	0	0
Hungateiclostridium	0.004	0.005	0.004	0.004	0.005	0.005	0.006	0.006
Legionella	0.03	0.031	0.034	0.036	0.046	0.042	0.045	0.042
Groenewaldozyma	0	0	0	0	0	0	0	0
Hydrocarboniphaga	0	0	0	0	0	0	0	0
Neorickettsia	0.001	0.001	0.001	0.001	0.001	0.001	0.001	0.001
Saksenaea	0	0	0	0	0	0	0	0
Merismopedia	0	0	0	0	0	0	0	0
Pyrrhoderma	0	0	0	0	0	0	0	0
Kondoa	0	0	0	0	0	0	0	0
Melanocarpus	0	0	0	0	0	0	0	0
Nissabacter	0.009	0.01	0.01	0.011	0.009	0.009	0.01	0.009
Liberibacter	0.002	0.002	0.003	0.002	0.003	0.004	0.003	0.003
Eupenidiella	0	0	0	0	0	0	0	0
Protoparmeliopsis	0	0	0	0	0	0	0	0
Peltigera	0	0	0	0	0	0	0	0
Thaxterogaster	0	0	0	0	0	0	0	0
Claussenomyces	0	0	0	0	0	0	0	0
Xylophilus	0	0	0	0	0	0	0	0
Salimicrobium	0.002	0.002	0.002	0.002	0.002	0.002	0.002	0.002
Phanerochaete	0.013	0.016	0.015	0.016	0.015	0.015	0.016	0.015
Hamigera	0	0	0	0	0	0	0	0
Caryophanon	0	0	0	0	0	0	0	0
Candidatus Evansia	0	0	0	0	0	0	0	0
Caproiciproducens	0.005	0.007	0.006	0.007	0.005	0.005	0.007	0.007
Hymenopellis	0	0	0	0	0	0	0	0
Parabacteroides	0.005	0.006	0.006	0.006	0.006	0.005	0.006	0.006
Sulfurovum	0.003	0.003	0.003	0.004	0.003	0.003	0.003	0.003
Hydrogenophaga	0.096	0.095	0.119	0.116	0.108	0.118	0.111	0.103
Aquimonas	0	0	0	0	0	0	0	0
Nematocida	0.001	0.001	0.001	0.001	0.001	0.001	0.001	0.001
Marinomonas	0.007	0.009	0.009	0.009	0.01	0.01	0.011	0.011
Methylohalobius	0	0	0	0	0	0	0	0
Porodaedalea	0	0	0	0	0	0	0	0
Heliocybe	0	0	0	0	0	0	0	0
Candidatus Nesciobacter	0	0	0	0	0	0	0	0
Skermanella	0.051	0.046	0.044	0.048	0.045	0.047	0.047	0.045
Verrucula	0	0	0	0	0	0	0	0
Cryptocoryneum	0	0	0	0	0	0	0	0
Limimaricola	0	0	0	0	0	0	0	0
Dehalobacterium	0.002	0.002	0.002	0.002	0.002	0.002	0.002	0.002
Subtercola	0	0	0	0	0	0	0	0
Ottowia	0.021	0.023	0.028	0.027	0.025	0.026	0.026	0.025
Tulasnella	0	0	0	0	0	0	0	0
Hassallia	0	0	0	0	0	0	0	0
Veillonella	0.004	0.004	0.004	0.005	0.005	0.005	0.005	0.005
Plectonema	0	0	0	0	0	0	0	0
Methylomonas	0.031	0.034	0.036	0.039	0.035	0.034	0.036	0.039
Methylacidimicrobium	0	0	0	0	0	0	0	0
Exiguobacterium	0.016	0.018	0.018	0.019	0.017	0.017	0.018	0.019
Chryseolinea	0.047	0.022	0.034	0.034	0.03	0.035	0.027	0.028
Candidatus Purcelliella	0	0	0	0	0	0	0	0
Crassaminicella	0.001	0.001	0.001	0.001	0.001	0.001	0.001	0.001
Candidatus Hepatoplasma	0	0	0	0	0	0	0	0
Metallosphaera	0.002	0.002	0.002	0.002	0.002	0.003	0.003	0.002
Pycnora	0	0	0	0	0	0	0	0
Streptomyces	9.37	8.85	8.338	8.249	6.99	6.717	6.589	6.673
Desulfonema	0	0	0	0	0	0	0	0
Methanosphaerula	0.004	0.004	0.004	0.005	0.004	0.004	0.004	0.004
Cnuibacter	0.017	0.016	0.017	0.017	0.013	0.013	0.012	0.012
Neokomagataea	0.006	0.006	0.006	0.007	0.006	0.006	0.006	0.006
Hippea	0.001	0.001	0.001	0.001	0.001	0.001	0.001	0.001
Lawsonia	0.001	0.001	0.001	0.001	0.001	0.001	0.001	0.001
Gjaerumia	0	0	0	0	0	0	0	0
Afifella	0	0	0	0	0	0	0	0
Fistulinella	0	0	0	0	0	0	0	0
Marthamyces	0	0	0	0	0	0	0	0
Simocybe	0	0	0	0	0	0	0	0
Arthopyrenia	0	0	0	0	0	0	0	0
Imleria	0	0	0	0	0	0	0	0
Sarcostroma	0	0	0	0	0	0	0	0
Candidatus Sneabacter	0.001	0	0	0.001	0	0	0	0
Physconia	0	0	0	0	0	0	0	0
Cosmospora	0	0	0	0	0	0	0	0
Candidatus Entotheonella	0.001	0.001	0.001	0.003	0.001	0.001	0.001	0.001
Enterocytozoon	0	0	0	0	0	0	0	0
Thermobifida	0.024	0.023	0.022	0.023	0.015	0.015	0.015	0.015
Paracoccus	0.25	0.237	0.236	0.254	0.224	0.22	0.228	0.224
Tomophagus	0	0	0	0	0	0	0	0
Saccharophagus	0.002	0.002	0.003	0.003	0.003	0.003	0.003	0.003
Cystoderma	0	0	0	0	0	0	0	0
Neohygrophorus	0	0	0	0	0	0	0	0
Boletinellus	0	0	0	0	0	0	0	0
Desulfobulbus	0.018	0.018	0.02	0.022	0.017	0.017	0.02	0.019
Histophilus	0.001	0.001	0.001	0.001	0.001	0.002	0.001	0.001
Podosphaera	0	0	0	0	0	0	0	0
Coleofasciculus	0	0	0	0	0	0	0	0
Nyssopsora	0	0	0	0	0	0	0	0
Sulfophobococcus	0	0	0	0	0	0	0	0
Torrentispora	0	0	0	0	0	0	0	0
Methylosinus	0.027	0.029	0.031	0.032	0.032	0.03	0.032	0.031
Methylovulum	0.004	0.004	0.005	0.005	0.005	0.005	0.006	0.006
Saccharospirillum	0.006	0.006	0.006	0.007	0.006	0.006	0.006	0.006
Vogesella	0.013	0.014	0.015	0.016	0.012	0.012	0.013	0.013
Staphylotrichum	0	0	0	0	0	0	0	0
Brevibacillus	0.038	0.043	0.044	0.046	0.045	0.043	0.048	0.05
Arcticibacterium	0.003	0.003	0.003	0.003	0.004	0.004	0.004	0.003
Sporobolomyces	0	0	0	0	0	0	0	0
Methanobacterium	0.007	0.007	0.008	0.008	0.008	0.008	0.008	0.009
Hyalorostratum	0	0	0	0	0	0	0	0
Zhihengliuella	0.017	0.016	0.015	0.016	0.012	0.012	0.012	0.012
Lecanographa	0	0	0	0	0	0	0	0
Discostroma	0	0	0	0	0	0	0	0
Bulbillomyces	0	0	0	0	0	0	0	0
Albifimbria	0	0	0	0	0	0	0	0
Rickettsiella	0.001	0.001	0.001	0.001	0.001	0.001	0.001	0.002
Nibrella	0	0	0	0	0	0	0	0
Murilentithecium	0	0	0	0	0	0	0	0
Thanatephorus	0	0	0	0	0	0	0	0
Sclerostagonospora	0	0	0	0	0	0	0	0
Chondrostereum	0	0	0	0	0	0	0	0
Allokutzneria	0.102	0.081	0.076	0.07	0.063	0.062	0.057	0.06
Dyadobacter	0.016	0.018	0.018	0.018	0.027	0.029	0.028	0.024
Neodeightonia	0	0	0	0	0	0	0	0
Maricaulis	0.011	0.011	0.01	0.012	0.011	0.012	0.012	0.012
Phyllosticta	0	0	0	0	0	0	0	0
Catenuloplanes	0	0	0	0	0	0	0	0
Candidatus Hamiltonella	0.001	0.002	0.001	0.002	0.002	0.002	0.002	0.002
Pyrenophora	0.008	0.009	0.008	0.008	0.009	0.01	0.01	0.009
Dysosmobacter	0.001	0.001	0.001	0.001	0.001	0.001	0.001	0.001
Candidatus Aquiluna	0.002	0.002	0.002	0.002	0.002	0.001	0.001	0.002
Youhaiella	0.008	0.006	0.007	0.007	0.008	0.009	0.007	0.007
Neocosmospora	0	0	0	0	0	0	0	0
Catellatospora	0	0	0	0	0	0	0	0
Septofusidium	0	0	0	0	0	0	0	0
Phyllactinia	0	0	0	0	0	0	0	0
Protousnea	0	0	0	0	0	0	0	0
Meyerozyma	0.003	0.003	0.003	0.003	0.003	0.003	0.003	0.003
Thermobaculum	0.008	0.01	0.009	0.01	0.009	0.009	0.008	0.009
Neohortaea	0	0	0	0	0	0	0	0
Enchylium	0	0	0	0	0	0	0	0
Tetramicra	0	0	0	0	0	0	0	0
Durotheca	0	0	0	0	0	0	0	0
Pseudosplanchnonema	0	0	0	0	0	0	0	0
Limacella	0	0	0	0	0	0	0	0
Sticta	0	0	0	0	0	0	0	0
Desulfofustis	0	0	0	0	0	0	0	0
Lyngbya	0	0	0	0	0	0	0	0
Grammothele	0	0	0	0	0	0	0	0
Gyalolechia	0	0	0	0	0	0	0	0
Edwardsiella	0.025	0.024	0.027	0.029	0.024	0.024	0.025	0.025
Litorisediminicola	0	0	0	0	0	0	0	0
Halorussus	0.02	0.021	0.022	0.021	0.018	0.019	0.02	0.019
Aleurodiscus	0	0	0	0	0	0	0	0
Neopseudocercosporella	0	0	0	0	0	0	0	0
Flexibacter	0	0	0	0	0	0	0	0
Bhargavaea	0	0	0	0	0	0	0	0
Desulfopila	0	0	0	0	0	0	0	0
Cellulophaga	0.007	0.008	0.007	0.007	0.01	0.01	0.01	0.01
Verrucaria	0	0	0	0	0	0	0	0
Turicibacter	0.001	0.001	0.001	0.001	0.001	0.001	0.001	0.001
Janthinobacterium	0.096	0.099	0.115	0.112	0.109	0.115	0.123	0.115
Kohlmeyeriopsis	0	0	0	0	0	0	0	0
Trichoderma	0.08	0.081	0.083	0.087	0.081	0.079	0.083	0.086
Acidobacterium	0.017	0.022	0.023	0.024	0.025	0.026	0.034	0.032
Paenochrobactrum	0	0	0	0	0	0	0	0
Chlorencoelia	0	0	0	0	0	0	0	0
Halolactibacillus	0	0	0	0	0	0	0	0
Meiothermus	0.035	0.037	0.038	0.039	0.029	0.028	0.029	0.03
Caliciopsis	0	0	0	0	0	0	0	0
Ferroglobus	0.001	0.001	0.001	0.001	0.001	0.001	0.001	0.001
Phaeotremella	0	0	0	0	0	0	0	0
Hysteropatella	0	0	0	0	0	0	0	0
Plastorhodobacter	0	0	0	0	0	0	0	0
Encephalitozoon	0.003	0.003	0.003	0.003	0.003	0.003	0.003	0.003
Candidatus Tenderia	0.012	0.011	0.013	0.014	0.011	0.01	0.011	0.011
Citrobacter	0.047	0.048	0.052	0.054	0.072	0.049	0.053	0.055
Barriopsis	0	0	0	0	0	0	0	0
Pyxine	0	0	0	0	0	0	0	0
Mauritiana	0	0	0	0	0	0	0	0
Pilobolus	0	0	0	0	0	0	0	0
Cohnella	0.015	0.017	0.018	0.018	0.016	0.016	0.017	0.018
Glaciecola	0.006	0.006	0.007	0.007	0.009	0.01	0.008	0.008
Arenibacter	0.003	0.004	0.003	0.004	0.004	0.004	0.004	0.004
Pediococcus	0.005	0.005	0.006	0.006	0.006	0.006	0.007	0.007
Entomophaga	0	0	0	0	0	0	0	0
Mycetohabitans	0.008	0.009	0.01	0.01	0.009	0.009	0.01	0.01
Fluviicola	0.005	0.006	0.005	0.006	0.008	0.01	0.009	0.009
Seiridium	0	0	0	0	0	0	0	0
Actinophytocola	0	0	0	0	0	0	0	0
Exidia	0	0	0	0	0	0	0	0
Cystolepiota	0	0	0	0	0	0	0	0
Bjerkandera	0	0	0	0	0	0	0	0
Cora	0	0	0	0	0	0	0	0
Meira	0.005	0.005	0.005	0.005	0.005	0.005	0.006	0.006
Venturiocistella	0	0	0	0	0	0	0	0
Heliophilum	0	0	0	0	0	0	0	0
Leptolinea	0	0	0	0	0	0	0	0
Pseudomonas	2.079	2.107	2.248	2.315	2.211	2.089	2.153	2.133
Amylascus	0	0	0	0	0	0	0	0
Gloeophyllum	0.012	0.012	0.014	0.013	0.012	0.012	0.012	0.012
Acidimicrobium	0.039	0.04	0.044	0.04	0.022	0.02	0.021	0.024
Thermoflavimicrobium	0	0	0	0	0	0	0	0
Anisomeridium	0	0	0	0	0	0	0	0
Platygloea	0	0	0	0	0	0	0	0
Phaeococcomyces	0	0	0	0	0	0	0	0
Haematobacter	0.012	0.013	0.012	0.014	0.012	0.012	0.012	0.012
Herminiimonas	0.007	0.007	0.009	0.009	0.009	0.01	0.009	0.009
Musicillium	0	0	0	0	0	0	0	0
Synnemapestaloides	0	0	0	0	0	0	0	0
Fuerstia	0.017	0.018	0.018	0.021	0.017	0.016	0.017	0.018
Schizothrix	0	0	0	0	0	0	0	0
Didymocyrtis	0	0	0	0	0	0	0	0
Rhizophydium	0	0	0	0	0	0	0	0
Varicellaria	0	0	0	0	0	0	0	0
Azospira	0.019	0.02	0.024	0.025	0.018	0.02	0.02	0.02
Willeya	0	0	0	0	0	0	0	0
Carnimonas	0	0	0	0	0	0	0	0
Savagea	0	0	0	0	0	0	0	0
Maritalea	0.004	0.004	0.004	0.004	0.005	0.004	0.004	0.004
Theleporus	0	0	0	0	0	0	0	0
Krogia	0	0	0	0	0	0	0	0
Sympodiella	0	0	0	0	0	0	0	0
Nakamurella	0.121	0.111	0.103	0.107	0.077	0.076	0.073	0.076
Hahella	0.013	0.013	0.014	0.014	0.013	0.013	0.014	0.015
Rhopalomyces	0	0	0	0	0	0	0	0
Kiritimatiella	0.014	0.015	0.015	0.016	0.012	0.012	0.013	0.014
Rhizopogon	0	0	0	0	0	0	0	0
Abrothallus	0	0	0	0	0	0	0	0
Pseudogibellula	0	0	0	0	0	0	0	0
Filobasidium	0	0	0	0	0	0	0	0
Pelolinea	0.005	0.006	0.009	0.006	0.006	0.005	0.006	0.007
Lobothallia	0	0	0	0	0	0	0	0
Loma	0	0	0	0	0	0	0	0
Chromatium	0	0	0	0	0	0	0	0
Microcella	0.022	0.021	0.02	0.02	0.018	0.019	0.016	0.015
Solimonas	0.038	0.035	0.041	0.042	0.034	0.035	0.035	0.034
Vittaforma	0.001	0.001	0.001	0.001	0.001	0.001	0.001	0.001
Nephroma	0	0	0	0	0	0	0	0
Vermiconia	0	0	0	0	0	0	0	0
Rhizoclosmatium	0	0	0	0	0	0	0	0
Leptosillia	0	0	0	0	0	0	0	0
Phyllobaeis	0	0	0	0	0	0	0	0
Coetzeea	0	0	0	0	0	0	0	0
Austroboletus	0	0	0	0	0	0	0	0
Snodgrassella	0.001	0.001	0.001	0.001	0.002	0.001	0.002	0.001
Asellaria	0	0	0	0	0	0	0	0
Candidatus Methylomirabilis	0.009	0.01	0.012	0.014	0.009	0.008	0.01	0.011
Hermatomyces	0	0	0	0	0	0	0	0
Uromycladium	0	0	0	0	0	0	0	0
Zobellella	0.015	0.014	0.015	0.016	0.012	0.012	0.013	0.013
Mucor	0	0	0	0	0	0	0	0
Monoblepharella	0	0	0	0	0	0	0	0
Wolinella	0.001	0.002	0.001	0.002	0.001	0.001	0.002	0.002
Ilumatobacter	0.148	0.127	0.118	0.116	0.082	0.072	0.068	0.077
Candidatus Nitrosomarinus	0.002	0.003	0.001	0.002	0.002	0.001	0.001	0.002
Candidatus Puniceispirillum	0.002	0.002	0.002	0.002	0.002	0.002	0.002	0.002
Cheimonophyllum	0	0	0	0	0	0	0	0
Anoxybacter	0.002	0.001	0.002	0.002	0.002	0.002	0.002	0.002
Youngiibacter	0	0	0	0	0	0	0	0
Wardomycopsis	0	0	0	0	0	0	0	0
Artomyces	0	0	0	0	0	0	0	0
Lasiosphaeria	0	0	0	0	0	0	0	0
Sarcosoma	0	0	0	0	0	0	0	0
Candidatus Promineofilum	0.038	0.043	0.045	0.048	0.038	0.035	0.04	0.043
Alkalimonas	0	0	0	0	0	0	0	0
Dyella	0.063	0.069	0.073	0.076	0.066	0.068	0.067	0.068
Chionosphaera	0	0	0	0	0	0	0	0
Erioscyphella	0	0	0	0	0	0	0	0
Pesotum	0	0	0	0	0	0	0	0
Desulfococcus	0.018	0.02	0.022	0.023	0.017	0.017	0.019	0.02
Gonapodya	0	0	0	0	0	0	0	0
Rarobacter	0	0	0	0	0	0	0	0
Coriolopsis	0	0	0	0	0	0	0	0
Entomophthora	0	0	0	0	0	0	0	0
Thermogladius	0.001	0.001	0.001	0.001	0.001	0.001	0.001	0.001
Neomicrococcus	0.006	0.006	0.006	0.006	0.004	0.004	0.004	0.004
Sclerococcum	0	0	0	0	0	0	0	0
Tubakia	0	0	0	0	0	0	0	0
Neophloeospora	0	0	0	0	0	0	0	0
Amorphus	0	0	0	0	0	0	0	0
Chaetosphaeria	0	0	0	0	0	0	0	0
Junewangia	0	0	0	0	0	0	0	0
Azospirillum	0.441	0.429	0.437	0.45	0.415	0.412	0.431	0.418
Methylomicrobium	0.02	0.022	0.023	0.027	0.023	0.023	0.026	0.027
Vavraia	0.001	0.001	0.001	0.001	0.001	0.001	0.001	0.001
Aerococcus	0.005	0.005	0.005	0.006	0.005	0.005	0.005	0.005
Sulfuricella	0.006	0.007	0.01	0.01	0.007	0.008	0.008	0.008
Dematiohelicosporum	0	0	0	0	0	0	0	0
Cylindrocladium	0	0	0	0	0	0	0	0
Arrhenia	0	0	0	0	0	0	0	0
Dumontinia	0	0	0	0	0	0	0	0
Butyriboletus	0	0	0	0	0	0	0	0
Jahnula	0	0	0	0	0	0	0	0
Sarocladium	0	0	0	0	0	0	0	0
Trimorphomyces	0	0	0	0	0	0	0	0
Gilliamella	0.001	0.002	0.002	0.002	0.002	0.002	0.002	0.002
Methylibium	0.049	0.046	0.061	0.055	0.047	0.049	0.052	0.048
Arkaya	0	0	0	0	0	0	0	0
Glaciimonas	0	0	0	0	0	0	0	0
Laceyella	0.003	0.003	0.003	0.003	0.003	0.003	0.004	0.004
Cellvibrio	0.017	0.016	0.018	0.023	0.019	0.019	0.02	0.021
Cudonia	0	0	0	0	0	0	0	0
Devriesia	0	0	0	0	0	0	0	0
Vararia	0	0	0	0	0	0	0	0
Corynespora	0	0	0	0	0	0	0	0
Nevskia	0	0	0	0	0	0	0	0
Penicillium	0.033	0.036	0.039	0.04	0.038	0.037	0.039	0.039
Lasiosphaeris	0	0	0	0	0	0	0	0
Methanomethylovorans	0.001	0.001	0.001	0.001	0.001	0.001	0.001	0.001
Peniophora	0	0	0	0	0	0	0	0
Auraticoccus	0.067	0.058	0.054	0.05	0.041	0.041	0.038	0.039
Mycotypha	0	0	0	0	0	0	0	0
Lentaria	0	0	0	0	0	0	0	0
Isthmolongispora	0	0	0	0	0	0	0	0
Stamnaria	0	0	0	0	0	0	0	0
Frateuria	0.008	0.009	0.009	0.01	0.009	0.008	0.008	0.009
Microascus	0	0	0	0	0	0	0	0
Pseudothermotoga	0.003	0.003	0.004	0.004	0.004	0.004	0.004	0.004
Candelariella	0	0	0	0	0	0	0	0
Bacidia	0	0	0	0	0	0	0	0
Heteroscytonema	0	0	0	0	0	0	0	0
Thermodesulfobium	0.002	0.002	0.002	0.002	0.002	0.002	0.002	0.002
Pyrenochaeta	0	0	0	0	0	0	0	0
Jeotgalicoccus	0.001	0.001	0.001	0.002	0.001	0.002	0.001	0.002
Candidatus Fokinia	0	0	0	0	0.001	0	0	0.001
Leptothrix	0.036	0.034	0.044	0.041	0.036	0.036	0.038	0.036
Hyaloscypha	0.012	0.013	0.013	0.013	0.013	0.014	0.015	0.014
Spiribacter	0.024	0.025	0.026	0.029	0.021	0.02	0.02	0.021
Nitratifractor	0.004	0.004	0.005	0.005	0.004	0.004	0.004	0.004
Klebsiella	0.075	0.077	0.083	0.086	0.095	0.077	0.082	0.083
Desulfonatronovibrio	0	0	0	0	0	0	0	0
Halodesulfovibrio	0	0	0	0	0	0	0	0
Sclerophora	0	0	0	0	0	0	0	0
Megamonas	0.001	0.002	0.002	0.002	0.002	0.002	0.002	0.002
Neopestalotiopsis	0	0	0	0	0	0	0	0
Uruburuella	0	0	0	0	0	0	0	0
Woeseia	0.013	0.016	0.01	0.013	0.008	0.008	0.009	0.009
Ciboria	0	0	0	0	0	0	0	0
Asticcacaulis	0.015	0.016	0.016	0.017	0.02	0.02	0.021	0.02
Hungatella	0.004	0.005	0.005	0.005	0.004	0.005	0.005	0.005
Thermoproteus	0.005	0.005	0.005	0.006	0.004	0.004	0.004	0.004
Rahnella	0.011	0.011	0.012	0.014	0.013	0.012	0.014	0.014
Cyanothece	0.004	0.004	0.005	0.005	0.005	0.004	0.005	0.005
Litorilinea	0	0	0	0	0	0	0	0
Planctopirus	0.014	0.015	0.016	0.019	0.016	0.015	0.015	0.017
Naumovozyma	0.008	0.008	0.008	0.008	0.01	0.009	0.01	0.01
Trueperella	0.015	0.015	0.014	0.017	0.011	0.011	0.011	0.012
Parengyodontium	0	0	0	0	0	0	0	0
Oxalicibacterium	0	0	0	0	0	0	0	0
Deniquelata	0	0	0	0	0	0	0	0
Cetrelia	0	0	0	0	0	0	0	0
Ceriporia	0	0	0	0	0	0	0	0
Solorina	0	0	0	0	0	0	0	0
Hortiboletus	0	0	0	0	0	0	0	0
Mrakia	0	0	0	0	0	0	0	0
Syntrophococcus	0	0	0	0	0	0	0	0
Flagellimonas	0.002	0.002	0.002	0.002	0.003	0.003	0.003	0.003
Tricharina	0	0	0	0	0	0	0	0
Granulicatella	0	0	0	0	0	0	0	0
Russula	0	0	0	0	0	0	0	0
Nia	0	0	0	0	0	0	0	0
Auritella	0	0	0	0	0	0	0	0
Zavarzinella	0	0	0	0	0	0	0	0
Batcheloromyces	0	0	0	0	0	0	0	0
Akkermansia	0.014	0.014	0.015	0.016	0.016	0.015	0.016	0.019
Camarophyllus	0	0	0	0	0	0	0	0
Neisseria	0.038	0.042	0.047	0.049	0.049	0.048	0.056	0.053
Pyricularia	0.069	0.071	0.073	0.074	0.071	0.07	0.076	0.077
Schizothecium	0	0	0	0	0	0	0	0
Chiodecton	0	0	0	0	0	0	0	0
Derxomyces	0	0	0	0	0	0	0	0
Paraclostridium	0.001	0.001	0.001	0.001	0.002	0.002	0.002	0.002
Ionomidotis	0	0	0	0	0	0	0	0
Cryptosphaeria	0	0	0	0	0	0	0	0
Candidatus Deianiraea	0	0	0.001	0.001	0.001	0.001	0.001	0.001
Coccocarpia	0	0	0	0	0	0	0	0
Phialophora	0.01	0.011	0.011	0.011	0.011	0.011	0.011	0.011
Mycetocola	0.015	0.014	0.014	0.014	0.013	0.015	0.012	0.011
Natrinema	0.041	0.041	0.041	0.04	0.033	0.033	0.034	0.034
Desmozoon	0	0	0	0	0	0	0	0
Salinispora	0.079	0.077	0.062	0.071	0.049	0.049	0.046	0.048
Penicilliopsis	0.013	0.014	0.014	0.014	0.013	0.012	0.013	0.013
Simplicillium	0	0	0	0	0	0	0	0
Campylobacter	0.029	0.033	0.035	0.036	0.04	0.039	0.042	0.041
Faecalicoccus	0	0	0	0	0	0	0	0
Mariniblastus	0.009	0.01	0.012	0.014	0.012	0.011	0.011	0.012
Plantactinospora	0.213	0.22	0.158	0.179	0.145	0.14	0.123	0.127
Brachybacterium	0.246	0.23	0.212	0.222	0.162	0.163	0.16	0.163
Breoghania	0.031	0.029	0.029	0.031	0.032	0.029	0.03	0.029
Daedaleopsis	0	0	0	0	0	0	0	0
Candidatus Nasuia	0	0	0	0	0	0	0	0
Tepidimonas	0	0	0	0	0	0	0	0
Albidovulum	0	0	0	0	0	0	0	0
Hypogymnia	0	0	0	0	0	0	0	0
Geastrum	0	0	0	0	0	0	0	0
Desulfitobacterium	0.01	0.01	0.01	0.011	0.01	0.011	0.011	0.012
Parastagonospora	0.024	0.026	0.027	0.029	0.029	0.03	0.03	0.03
Hevansia	0	0	0	0	0	0	0	0
Kosakonia	0.02	0.022	0.023	0.024	0.034	0.022	0.024	0.024
Thermoclostridium	0.001	0.002	0.002	0.002	0.002	0.002	0.002	0.002
Sulfolobus	0.006	0.008	0.006	0.007	0.007	0.007	0.007	0.007
Hyalopeziza	0	0	0	0	0	0	0	0
Blastomyces	0.006	0.006	0.007	0.007	0.007	0.007	0.007	0.007
Borrelia	0.005	0.005	0.005	0.005	0.006	0.005	0.006	0.006
Aminobacter	0.072	0.076	0.069	0.068	0.068	0.066	0.059	0.056
Phycicoccus	0.071	0.058	0.06	0.05	0.057	0.058	0.051	0.048
Indioceanicola	0.028	0.027	0.026	0.029	0.026	0.028	0.027	0.027
Dermacoccus	0.057	0.052	0.049	0.048	0.04	0.04	0.039	0.04
Graphilbum	0	0	0	0	0	0	0	0
Yamadazyma	0.003	0.003	0.003	0.003	0.003	0.003	0.004	0.003
Trypethelium	0	0	0	0	0	0	0	0
Spongiforma	0	0	0	0	0	0	0	0
Sulfuricurvum	0.003	0.003	0.003	0.003	0.003	0.003	0.003	0.003
Brunneosphaerella	0	0	0	0	0	0	0	0
Parafuscosporella	0	0	0	0	0	0	0	0
Rhodocista	0	0	0	0	0	0	0	0
Albotricha	0	0	0	0	0	0	0	0
Anaerophaga	0	0	0	0	0	0	0	0
Nonlabens	0.011	0.013	0.01	0.012	0.016	0.017	0.018	0.017
Sclerotium	0	0	0	0	0	0	0	0
Melanconium	0	0	0	0	0	0	0	0
Grimontia	0.002	0.002	0.002	0.002	0.002	0.002	0.003	0.002
Cyanobacterium	0.004	0.005	0.005	0.005	0.007	0.006	0.006	0.007
Swingsia	0.003	0.003	0.003	0.004	0.004	0.003	0.004	0.004
Terribacillus	0.001	0.002	0.001	0.002	0.002	0.002	0.002	0.002
Moniliella	0	0	0	0	0	0	0	0
Xylaria	0	0	0	0	0	0	0	0
Candidatus Steffania	0	0	0	0	0	0	0	0
Sculptolumina	0	0	0	0	0	0	0	0
Coniella	0	0	0	0	0	0	0	0
Muyocopron	0	0	0	0	0	0	0	0
Rhodovulum	0.053	0.051	0.052	0.056	0.049	0.048	0.049	0.049
Aphanocapsa	0	0	0	0	0	0	0	0
Thermobispora	0.068	0.062	0.058	0.063	0.041	0.04	0.038	0.04
Vagococcus	0.003	0.003	0.003	0.003	0.003	0.003	0.004	0.004
Roseivivax	0.028	0.028	0.028	0.03	0.026	0.027	0.027	0.027
Methanosalsum	0.001	0.001	0.001	0.001	0.001	0.001	0.001	0.001
Simonyella	0	0	0	0	0	0	0	0
Selenomonas	0.036	0.04	0.039	0.04	0.032	0.032	0.037	0.037
Cerrena	0	0	0	0	0	0	0	0
Candidatus Korarchaeum	0.001	0.001	0.001	0.001	0.001	0.001	0.001	0.001
Chloracidobacterium	0.012	0.018	0.019	0.021	0.032	0.029	0.048	0.042
Verticillium	0.041	0.042	0.042	0.044	0.04	0.041	0.043	0.044
Coryneum	0	0	0	0	0	0	0	0
Pandoraea	0.147	0.156	0.182	0.184	0.154	0.154	0.167	0.162
Marinilabilia	0	0	0	0	0	0	0	0
Dehalococcoides	0.006	0.007	0.007	0.008	0.006	0.005	0.005	0.006
Buttiauxella	0.003	0.004	0.004	0.004	0.006	0.004	0.004	0.006
Talaromyces	0.049	0.053	0.055	0.058	0.056	0.054	0.059	0.059
Thalassobacter	0	0	0	0	0	0	0	0
Pseudochrobactrum	0	0	0	0	0	0	0	0
Naucoria	0	0	0	0	0	0	0	0
Lachnum	0	0	0	0	0	0	0	0
Lepidostroma	0	0	0	0	0	0	0	0
Methanothermobacter	0.003	0.004	0.004	0.004	0.004	0.003	0.004	0.004
Stylonectria	0	0	0	0	0	0	0	0
Kaernefia	0	0	0	0	0	0	0	0
Cylindrocladiella	0	0	0	0	0	0	0	0
Trichocoleus	0	0	0	0	0	0	0	0
Candidatus Endoriftia	0.001	0.001	0.001	0.001	0.001	0.001	0	0.001
Xylona	0.006	0.007	0.007	0.007	0.007	0.007	0.007	0.008
Acrocarpospora	0	0	0	0	0	0	0	0
Polychytrium	0	0	0	0	0	0	0	0
Agarilytica	0.003	0.003	0.003	0.003	0.003	0.003	0.003	0.004
Calicium	0	0	0	0	0	0	0	0
Eleutherascus	0	0	0	0	0	0	0	0
Anaerobranca	0	0	0	0	0	0	0	0
Chondrocystis	0.002	0.002	0.003	0.002	0.003	0.003	0.003	0.004
Cryptodiscus	0	0	0	0	0	0	0	0
Ovatospora	0	0	0	0	0	0	0	0
Stellarangia	0	0	0	0	0	0	0	0
Pseudosagedia	0	0	0	0	0	0	0	0
Chitinilyticum	0	0	0	0	0	0	0	0
Leucoagaricus	0	0	0	0	0	0	0	0
Halapricum	0.012	0.011	0.012	0.012	0.009	0.009	0.01	0.01
Agrococcus	0.129	0.127	0.121	0.121	0.098	0.101	0.092	0.094
Onygena	0	0	0	0	0	0	0	0
Chaetosphaeronema	0	0	0	0	0	0	0	0
Telmatospirillum	0	0	0	0	0	0	0	0
Cytospora	0	0	0	0	0	0	0	0
Filoboletus	0	0	0	0	0	0	0	0
Flavoplaca	0	0	0	0	0	0	0	0
Schizopora	0	0	0	0	0	0	0	0
Xenophacidiella	0	0	0	0	0	0	0	0
Candidatus Riesia	0.001	0.001	0.001	0.001	0.001	0.001	0.001	0.001
Fonsecazyma	0	0	0	0	0	0	0	0
Neothyronectria	0	0	0	0	0	0	0	0
Roseobacter	0.012	0.012	0.012	0.012	0.011	0.012	0.012	0.012
Cystocoleus	0	0	0	0	0	0	0	0
Basidiobolus	0	0	0	0	0	0	0	0
Tieghemiomyces	0	0	0	0	0	0	0	0
Cephalothrix	0	0	0	0	0	0	0	0
Hyphodermella	0	0	0	0	0	0	0	0
Polymorphum	0.036	0.033	0.034	0.035	0.031	0.031	0.031	0.03
Hormoscilla	0	0	0	0	0	0	0	0
Sterolibacterium	0.011	0.012	0.017	0.016	0.012	0.012	0.013	0.013
Gnomonia	0	0	0	0	0	0	0	0
Acephala	0	0	0	0	0	0	0	0
Ceratocystis	0	0	0	0	0	0	0	0
Ndongobacter	0.001	0.002	0.002	0.002	0.002	0.002	0.002	0.002
Kushneria	0.017	0.017	0.017	0.019	0.016	0.016	0.017	0.017
Xenococcus	0	0	0	0	0	0	0	0
Methylosulfonomonas	0	0	0	0	0	0	0	0
Thiomonas	0.048	0.048	0.058	0.059	0.046	0.048	0.05	0.047
Knoxdaviesia	0	0	0	0	0	0	0	0
Mariannaea	0	0	0	0	0	0	0	0
Azoarcus	0.179	0.193	0.23	0.233	0.176	0.181	0.195	0.186
Scardovia	0.001	0.001	0.001	0.001	0.001	0.001	0.001	0.001
Cortinarius	0	0	0	0	0	0	0	0
Prochlorococcus	0.01	0.01	0.011	0.01	0.012	0.012	0.012	0.012
Pelodictyon	0.007	0.008	0.008	0.009	0.008	0.008	0.009	0.009
Baeomyces	0	0	0	0	0	0	0	0
Vampirococcus	0.003	0.004	0.005	0.005	0.004	0.004	0.004	0.005
Allantonectria	0	0	0	0	0	0	0	0
Dirinaria	0	0	0	0	0	0	0	0
Serpula	0.006	0.006	0.006	0.007	0.006	0.007	0.007	0.007
Aniptodera	0	0	0	0	0	0	0	0
Ornithinimicrobium	0.203	0.168	0.152	0.159	0.109	0.11	0.107	0.109
Devriesea	0.006	0.005	0.005	0.005	0.004	0.004	0.004	0.005
Castellaniella	0.023	0.023	0.025	0.026	0.02	0.02	0.021	0.021
Postia	0.013	0.013	0.014	0.014	0.013	0.014	0.014	0.014
Akanthomyces	0	0	0	0	0	0	0	0
Candidatus Paracaedimonas	0.001	0.001	0.001	0.001	0.001	0.001	0.001	0.001
Myxacorys	0	0	0	0	0	0	0	0
Thelebolus	0	0	0	0	0	0	0	0
Polymorphospora	0	0	0	0	0	0	0	0
Halovenus	0	0	0	0	0	0	0	0
Pseudothielavia	0	0	0	0	0	0	0	0
Flagelloscypha	0	0	0	0	0	0	0	0
Heterobasidion	0.015	0.016	0.016	0.015	0.014	0.015	0.016	0.016
Fellhanera	0	0	0	0	0	0	0	0
Salipiger	0.029	0.027	0.028	0.029	0.025	0.025	0.024	0.025
Entimomentora	0	0	0	0	0	0	0	0
Kamienskia	0	0	0	0	0	0	0	0
Chitinolyticbacter	0.014	0.014	0.018	0.018	0.015	0.015	0.015	0.016
Cyphellostereum	0	0	0	0	0	0	0	0
Cyclobacterium	0.009	0.008	0.006	0.007	0.009	0.011	0.01	0.01
Multiseptospora	0	0	0	0	0	0	0	0
Nitrolancea	0	0	0	0	0	0	0	0
Basilea	0.001	0.001	0.001	0.001	0.001	0.001	0.001	0.001
Leeia	0	0	0	0	0	0	0	0
Mahella	0.002	0.002	0.002	0.002	0.002	0.002	0.002	0.002
Candidatus Sumerlaea	0.006	0.007	0.007	0.007	0.007	0.007	0.008	0.008
Aspiciliella	0	0	0	0	0	0	0	0
Pluralibacter	0.017	0.017	0.019	0.019	0.024	0.017	0.018	0.018
Patulibacter	0.004	0.003	0.003	0.002	0.003	0.003	0.002	0.003
Mesotoga	0.003	0.004	0.003	0.004	0.003	0.004	0.004	0.004
Rutstroemia	0	0	0	0	0	0	0	0
Desarmillaria	0	0	0	0	0	0	0	0
Candidatus Actinomarina	0.002	0.003	0.002	0.003	0.001	0.001	0.001	0.001
Dentiscutata	0	0	0	0	0	0	0	0
Euhalothece	0.001	0.001	0.002	0.001	0.002	0.002	0.002	0.002
Tsugacorticium	0	0	0	0	0	0	0	0
Rippkaea	0.002	0.002	0.003	0.003	0.003	0.003	0.004	0.003
Cunninghamella	0	0	0	0	0	0	0	0
Anthracoidea	0	0	0	0	0	0	0	0
Chroococcidiopsis	0.004	0.005	0.005	0.006	0.006	0.006	0.007	0.007
Orphella	0	0	0	0	0	0	0	0
Hydrogenibacillus	0	0	0	0	0	0	0	0
Aphanobasidium	0	0	0	0	0	0	0	0
Haliea	0	0.001	0.001	0.001	0	0	0.001	0.001
Botryozyma	0	0	0	0	0	0	0	0
Chloridium	0	0	0	0	0	0	0	0
Thielaviopsis	0	0	0	0	0	0	0	0
Jafnea	0	0	0	0	0	0	0	0
Immundisolibacter	0.022	0.021	0.025	0.025	0.018	0.018	0.018	0.018
Roseisalinus	0	0	0	0	0	0	0	0
Thermogemmatispora	0.013	0.015	0.014	0.016	0.012	0.012	0.013	0.014
Symplocastrum	0	0	0	0	0	0	0	0
Fuscoporia	0	0	0	0	0	0	0	0
Trichosporon	0.018	0.019	0.02	0.019	0.017	0.017	0.018	0.018
Frondihabitans	0.07	0.067	0.063	0.064	0.054	0.054	0.05	0.05
Schizosaccharomyces	0.013	0.013	0.013	0.014	0.015	0.014	0.016	0.016
Candidatus Portiera	0	0.001	0	0.001	0.001	0.001	0.001	0.001
Maribacter	0.011	0.012	0.011	0.014	0.015	0.017	0.017	0.016
Cladosporium	0	0	0	0	0	0	0	0
Halioglobus	0.018	0.017	0.019	0.019	0.017	0.016	0.018	0.019
Lasallia	0	0	0	0	0	0	0	0
Phaeochromatium	0	0	0	0	0	0	0	0
Piskurozyma	0	0	0	0	0	0	0	0
Ezakiella	0.001	0.001	0.001	0.001	0.001	0.001	0.001	0.001
Oceanimonas	0.008	0.008	0.008	0.008	0.007	0.007	0.007	0.007
Xanthomonas	0.31	0.428	0.327	0.345	0.3	0.32	0.288	0.304
Candida	0.004	0.004	0.004	0.005	0.005	0.005	0.005	0.005
Alloascoidea	0	0	0	0	0	0	0	0
Ornithinibacillus	0	0	0	0	0	0	0	0
Brachyspira	0.005	0.005	0.005	0.006	0.008	0.007	0.007	0.008
Microporus	0	0	0	0	0	0	0	0
Martelella	0.058	0.055	0.056	0.058	0.059	0.056	0.056	0.054
Robbsia	0	0	0	0	0	0	0	0
Lysinibacillus	0.017	0.018	0.019	0.018	0.021	0.021	0.023	0.022
Sphaeronaemella	0	0	0	0	0	0	0	0
Elongatopedicellata	0	0	0	0	0	0	0	0
Normandina	0	0	0	0	0	0	0	0
Boseongicola	0.007	0.007	0.006	0.007	0.006	0.007	0.007	0.007
Septobasidium	0	0	0	0	0	0	0	0
Sporanaerobacter	0.001	0.002	0.002	0.002	0.002	0.002	0.002	0.002
Sporichthya	0	0	0	0	0	0	0	0
Pseudoalteromonas	0.047	0.051	0.053	0.056	0.059	0.059	0.063	0.063
Cystobacter	0.062	0.068	0.074	0.072	0.066	0.066	0.072	0.074
Ramaria	0	0	0	0	0	0	0	0
Allophoma	0	0	0	0	0	0	0	0
Bradymyces	0	0	0	0	0	0	0	0
Conioscypha	0	0	0	0	0	0	0	0
Marinactinospora	0.001	0	0	0	0	0	0	0
Tritirachium	0	0	0	0	0	0	0	0
Swaminathania	0	0	0	0	0	0	0	0
Vibrio	0.111	0.117	0.127	0.131	0.133	0.131	0.138	0.143
Stereocaulon	0	0	0	0	0	0	0	0
Tolypocladium	0	0	0	0	0	0	0	0
Readeriella	0	0	0	0	0	0	0	0
Sphingorhabdus	0.032	0.031	0.031	0.031	0.066	0.065	0.073	0.068
Gongronella	0	0	0	0	0	0	0	0
Rhizochaete	0	0	0	0	0	0	0	0
Nemania	0	0	0	0	0	0	0	0
Deferribacter	0.002	0.002	0.002	0.002	0.002	0.002	0.002	0.002
Marssonina	0.009	0.009	0.01	0.009	0.009	0.009	0.01	0.01
Candidatus Thalassarchaeum	0.001	0.001	0.001	0.001	0.001	0.001	0.001	0.001
Thermomicrobium	0.019	0.023	0.021	0.022	0.017	0.016	0.016	0.018
Efibula	0	0	0	0	0	0	0	0
Eremascus	0	0	0	0	0	0	0	0
Vibrissea	0	0	0	0	0	0	0	0
Clavispora	0.026	0.027	0.03	0.029	0.028	0.029	0.031	0.031
Psychrobacter	0.013	0.014	0.015	0.016	0.016	0.016	0.017	0.018
Fusicladium	0	0	0	0	0	0	0	0
Deconica	0	0	0	0	0	0	0	0
Wollea	0	0	0	0	0	0	0	0
Defluviitoga	0.001	0.001	0.001	0.001	0.001	0.001	0.001	0.001
Methanothermococcus	0	0.001	0.001	0.001	0.001	0.001	0	0
Bdellovibrio	0.016	0.017	0.02	0.021	0.025	0.025	0.024	0.025
Sphingosinicella	0.084	0.114	0.107	0.102	0.488	0.5	0.666	0.552
Glycomyces	0.001	0.002	0.001	0.001	0.001	0.001	0.001	0.001
Ramophialophora	0	0	0	0	0	0	0	0
Spongiibacter	0.002	0.002	0.002	0.003	0.002	0.002	0.003	0.003
Sunxiuqinia	0	0	0	0	0	0	0	0
Parmeliella	0	0	0	0	0	0	0	0
Acidovorax	0.151	0.152	0.185	0.179	0.173	0.192	0.184	0.168
Elusimicrobium	0.001	0.001	0.002	0.001	0.001	0.001	0.002	0.002
Sneathia	0	0	0.001	0	0.001	0.001	0.001	0.001
Vitreoscilla	0.009	0.009	0.01	0.01	0.009	0.01	0.01	0.011
Roccellina	0	0	0	0	0	0	0	0
Acrocalymma	0	0	0	0	0	0	0	0
Panaeolus	0	0	0	0	0	0	0	0
Steinera	0	0	0	0	0	0	0	0
Ideonella	0	0	0	0	0	0	0	0
Desulfohalobium	0.005	0.005	0.005	0.005	0.004	0.004	0.005	0.005
Celoporthe	0	0	0	0	0	0	0	0
Huntiella	0	0	0	0	0	0	0	0
Humidicutis	0	0	0	0	0	0	0	0
Tyromyces	0	0	0	0	0	0	0	0
Leucocoprinus	0	0	0	0	0	0	0	0
Saprochaete	0	0	0	0	0	0	0	0
Tranzschelia	0	0	0	0	0	0	0	0
Henrica	0	0	0	0	0	0	0	0
Zymomonas	0.004	0.004	0.005	0.004	0.007	0.007	0.008	0.008
Aggregatibacter	0.004	0.004	0.005	0.005	0.006	0.006	0.007	0.006
Krasilnikovozyma	0	0	0	0	0	0	0	0
Cladorrhinum	0	0	0	0	0	0	0	0
Petrimonas	0.005	0.006	0.005	0.005	0.006	0.006	0.006	0.006
Sugiyamaella	0.005	0.005	0.006	0.006	0.006	0.006	0.007	0.007
Muscodor	0	0	0	0	0	0	0	0
Duganella	0	0	0	0	0	0	0	0
Cetraria	0	0	0	0	0	0	0	0
Bellilinea	0	0	0	0	0	0	0	0
Candidatus Blochmannia	0.001	0.001	0.002	0.002	0.002	0.002	0.002	0.002
Pycnoporus	0	0	0	0	0	0	0	0
Amesia	0	0	0	0	0	0	0	0
Tsukamurella	0.129	0.117	0.112	0.11	0.089	0.09	0.087	0.089
Flaviflexus	0.022	0.022	0.021	0.022	0.016	0.015	0.016	0.015
Peredibacter	0	0	0	0	0	0	0	0
Microcera	0	0	0	0	0	0	0	0
Aquifex	0.001	0.002	0.001	0.002	0.001	0.001	0.001	0.001
Baudoinia	0.008	0.008	0.009	0.01	0.009	0.009	0.01	0.01
Anaeromyces	0	0	0	0	0	0	0	0
Myxosarcina	0	0	0	0	0	0	0	0
Graphium	0	0	0	0	0	0	0	0
Paxillus	0	0	0	0	0	0	0	0
Coniosporium	0.01	0.011	0.011	0.011	0.01	0.01	0.011	0.011
Sphaerospermopsis	0.002	0.003	0.003	0.003	0.004	0.004	0.005	0.005
Helvella	0	0	0	0	0	0	0	0
Rhodoplanes	0.065	0.094	0.097	0.118	0.193	0.143	0.14	0.131
Microbotryum	0	0	0	0	0	0	0	0
Xylopsora	0	0	0	0	0	0	0	0
Ruminococcus	0.007	0.008	0.008	0.008	0.008	0.008	0.009	0.009
Methanolobus	0.001	0.002	0.002	0.002	0.002	0.001	0.002	0.002
Sanghuangporus	0	0	0	0	0	0	0	0
Enterorhabdus	0	0	0	0	0	0	0	0
Tylopilus	0	0	0	0	0	0	0	0
Candidatus Schneideria	0	0	0	0	0	0	0	0
Geisleria	0	0	0	0	0	0	0	0
Physocladia	0	0	0	0	0	0	0	0
Porpidinia	0	0	0	0	0	0	0	0
Brevirhabdus	0.017	0.015	0.016	0.017	0.015	0.015	0.015	0.015
Scytalidium	0	0	0	0	0	0	0	0
Pseudaminobacter	0	0	0	0	0	0	0	0
Sarcopodium	0	0	0	0	0	0	0	0
Plagiostoma	0	0	0	0	0	0	0	0
Amycosphaerella	0	0	0	0	0	0	0	0
Salinimicrobium	0	0	0	0	0	0	0	0
Drechslerella	0	0	0	0	0	0	0	0.001
Candidatus Arthromitus	0.001	0.002	0.001	0.002	0.002	0.002	0.002	0.002
Facklamia	0	0	0	0	0	0	0	0
Gloeothece	0.005	0.006	0.005	0.007	0.007	0.007	0.007	0.008
Parabagliettoa	0	0	0	0	0	0	0	0
Phaeothyriolum	0	0	0	0	0	0	0	0
Halegenticoccus	0	0	0	0	0	0	0	0
Modestobacter	0.103	0.105	0.082	0.086	0.095	0.103	0.091	0.086
Paucibacter	0.012	0.012	0.016	0.014	0.014	0.015	0.015	0.015
Pseudonectria	0	0	0	0	0	0	0	0
Xylomelasma	0	0	0	0	0	0	0	0
Corinectria	0	0	0	0	0	0	0	0
Gynuella	0.003	0.004	0.004	0.004	0.004	0.004	0.004	0.004
Wenyingzhuangia	0.002	0.002	0.002	0.002	0.002	0.002	0.002	0.002
Consotaella	0	0	0	0	0	0	0	0
Lobaria	0	0	0	0	0	0	0	0
Aquiflexum	0.006	0.005	0.004	0.005	0.006	0.006	0.006	0.005
Malmidea	0	0	0	0	0	0	0	0
Tubeufia	0	0	0	0	0	0	0	0
Exophiala	0.073	0.078	0.081	0.085	0.078	0.077	0.083	0.085
Udeniomyces	0	0	0	0	0	0	0	0
Sodiomyces	0.017	0.018	0.018	0.018	0.016	0.016	0.017	0.017
Plesiomonas	0.003	0.004	0.004	0.004	0.004	0.004	0.004	0.004
Dolichospermum	0.002	0.003	0.003	0.004	0.004	0.004	0.005	0.006
Nautilia	0.001	0.002	0.002	0.002	0.002	0.002	0.002	0.002
Oberwinklerozyma	0	0	0	0	0	0	0	0
Corallomycetella	0	0	0	0	0	0	0	0
Roseitalea	0.029	0.027	0.027	0.027	0.027	0.027	0.026	0.026
Silvanigrella	0.001	0.002	0.001	0.001	0.002	0.002	0.002	0.002
Acidomonas	0	0	0	0	0	0	0	0
Olivibacter	0.001	0.008	0.002	0.001	0.002	0.002	0.002	0.002
Wolfiporia	0	0	0	0	0	0	0	0
Petrocella	0.001	0.001	0.001	0.001	0.002	0.002	0.001	0.002
Carcinomyces	0	0	0	0	0	0	0	0
Blastochloris	0.064	0.066	0.065	0.07	0.077	0.072	0.075	0.069
Kordia	0.002	0.003	0.002	0.002	0.003	0.004	0.004	0.004
Arthrobotrys	0.007	0.007	0.008	0.008	0.008	0.007	0.008	0.008
Calvolachnella	0	0	0	0	0	0	0	0
Fennellomyces	0	0	0	0	0	0	0	0
Chlorophyllum	0	0	0	0	0	0	0	0
Physalacria	0	0	0	0	0	0	0	0
Buckleyzyma	0	0	0	0	0	0	0	0
Ferrovibrio	0.022	0.022	0.026	0.026	0.024	0.024	0.024	0.024
Spirochaeta	0.017	0.018	0.017	0.019	0.014	0.014	0.015	0.015
Slackia	0.008	0.009	0.008	0.009	0.007	0.007	0.007	0.008
Kibdelosporangium	0.265	0.224	0.184	0.186	0.187	0.236	0.16	0.178
Punctularia	0.015	0.015	0.016	0.017	0.015	0.014	0.016	0.016
Comamonas	0.091	0.093	0.109	0.109	0.096	0.103	0.1	0.096
Roseospirillum	0	0	0	0	0	0	0	0
Absidia	0	0	0	0	0	0	0	0
Methanomassiliicoccus	0.001	0.001	0.001	0.001	0.001	0.001	0.001	0.001
Ruania	0.044	0.038	0.034	0.035	0.024	0.025	0.023	0.024
Mucilaginibacter	0.05	0.063	0.057	0.054	0.107	0.133	0.104	0.097
Candidatus Brownia	0	0	0	0	0	0	0	0
Glutamicibacter	0.049	0.043	0.042	0.043	0.034	0.035	0.034	0.034
Retiarius	0	0	0	0	0	0	0	0
Jeotgalibacillus	0.002	0.002	0.002	0.002	0.002	0.002	0.003	0.003
Apiosphaeria	0	0	0	0	0	0	0	0
Hoyosella	0.02	0.017	0.015	0.014	0.011	0.011	0.01	0.011
Auricularia	0	0	0	0	0	0	0	0
Corynascus	0	0	0	0	0	0	0	0
Melanopsichium	0.007	0.008	0.009	0.009	0.009	0.008	0.009	0.01
Candidatus Kleidoceria	0	0	0	0	0	0	0	0
Neolentinus	0	0	0	0	0	0	0	0
Mycochaetophora	0	0	0	0	0	0	0	0
Pseudorobillarda	0	0	0	0	0	0	0	0
Pyrenula	0	0	0	0	0	0	0	0
Sparassis	0.011	0.011	0.012	0.013	0.011	0.01	0.012	0.011
Cystobasidiopsis	0	0	0	0	0	0	0	0
Ophioparma	0	0	0	0	0	0	0	0
Catathelasma	0	0	0	0	0	0	0	0
Kamptonema	0	0	0	0	0	0	0	0
Lomentospora	0	0	0	0	0	0	0	0
Arsenicicoccus	0.049	0.043	0.04	0.042	0.032	0.032	0.031	0.032
Acanthothecis	0	0	0	0	0	0	0	0
Fibrobacter	0.003	0.003	0.004	0.004	0.004	0.004	0.004	0.004
Plectolyngbya	0	0	0	0	0	0	0	0
Ferroplasma	0.001	0.001	0.001	0.001	0.001	0.001	0.001	0.001
Astrochapsa	0	0	0	0	0	0	0	0
Anaerolinea	0.006	0.006	0.007	0.007	0.006	0.006	0.006	0.007
Slafractonia	0	0	0	0	0	0	0	0
Thiohalorhabdus	0	0	0	0	0	0	0	0
Caloplaca	0	0	0	0	0	0	0	0
Sulfurospirillum	0.007	0.008	0.009	0.009	0.01	0.01	0.011	0.011
Meripilus	0	0	0	0	0	0	0	0
Byssochlamys	0.008	0.009	0.01	0.009	0.009	0.008	0.009	0.01
Lacinutrix	0.004	0.005	0.005	0.005	0.006	0.006	0.007	0.007
Lobariella	0	0	0	0	0	0	0	0
Paecilomyces	0	0	0	0	0	0	0	0
Magnetospirillum	0.093	0.084	0.088	0.094	0.083	0.081	0.085	0.082
Batrachochytrium	0.004	0.005	0.004	0.004	0.004	0.005	0.005	0.005
Hyalotiella	0	0	0	0	0	0	0	0
Azotobacter	0.061	0.06	0.061	0.062	0.051	0.053	0.055	0.055
Thiolinea	0	0	0	0	0	0	0	0
Aliihoeflea	0	0	0	0	0	0	0	0
Dacryobolus	0	0	0	0	0	0	0	0
Marinoscillum	0	0	0	0	0	0	0	0
Acetomicrobium	0.002	0.002	0.002	0.003	0.002	0.002	0.002	0.002
Ureibacillus	0.002	0.003	0.003	0.003	0.003	0.003	0.003	0.003
Muellerella	0	0	0	0	0	0	0	0
Xepicula	0	0	0	0	0	0	0	0
Trimmatothelopsis	0	0	0	0	0	0	0	0
Novibacillus	0.004	0.005	0.005	0.005	0.004	0.004	0.005	0.004
Fomitopsis	0	0	0	0	0	0	0	0
Vulpicida	0	0	0	0	0	0	0	0
Dentocorticium	0	0	0	0	0	0	0	0
Cookeina	0	0	0	0	0	0	0	0
Antrodiella	0	0	0	0	0	0	0	0
Prochloron	0	0	0	0	0	0	0	0
Saitoella	0.005	0.006	0.005	0.005	0.005	0.006	0.006	0.006
Inocephalus	0	0	0	0	0	0	0	0
Asanoa	0	0	0	0	0	0	0	0
Sphaerobolus	0	0	0	0	0	0	0	0
Marinitoga	0.001	0.001	0.001	0.001	0.001	0.002	0.002	0.001
Gordonibacter	0.043	0.044	0.045	0.047	0.034	0.033	0.036	0.036
Zeloasperisporium	0	0	0	0	0	0	0	0
Kerstersia	0.002	0.002	0.003	0.002	0.002	0.002	0.002	0.002
Roseateles	0.019	0.018	0.023	0.022	0.021	0.021	0.022	0.02
Pseudovibrio	0.005	0.005	0.005	0.005	0.006	0.006	0.006	0.006
Hydnotryopsis	0	0	0	0	0	0	0	0
Geothermobacter	0	0	0	0	0	0	0	0
Anabaenopsis	0.001	0.001	0.001	0.001	0.001	0.001	0.002	0.002
Idiomarina	0.005	0.005	0.006	0.006	0.006	0.007	0.007	0.007
Hydropus	0	0	0	0	0	0	0	0
Methylophilus	0.003	0.003	0.004	0.004	0.004	0.003	0.004	0.004
Valsa	0	0	0	0	0	0	0	0
Chlorociboria	0	0	0	0	0	0	0	0
Haloplanus	0.032	0.033	0.033	0.033	0.026	0.025	0.026	0.027
Fomitiporia	0.007	0.006	0.007	0.007	0.007	0.007	0.007	0.008
Egicoccus	0.116	0.103	0.084	0.1	0.049	0.049	0.047	0.05
Bipolaris	0.028	0.03	0.03	0.033	0.034	0.033	0.035	0.034
Limnothrix	0	0	0	0	0	0	0	0
Claudopus	0	0	0	0	0	0	0	0
Kitasatospora	0.183	0.172	0.161	0.16	0.134	0.13	0.131	0.133
Phlyctis	0	0	0	0	0	0	0	0
Shewanella	0.076	0.08	0.084	0.091	0.088	0.088	0.094	0.097
Hydnum	0	0	0	0	0	0	0	0
Tolumonas	0.002	0.002	0.002	0.002	0.002	0.002	0.002	0.002
Lentistoma	0	0	0	0	0	0	0	0
Saliniradius	0.002	0.002	0.003	0.003	0.003	0.003	0.003	0.003
Oerskovia	0.049	0.045	0.042	0.042	0.031	0.031	0.03	0.031
Pseudothelomma	0	0	0	0	0	0	0	0
Blackwellomyces	0	0	0	0	0	0	0	0
Microterricola	0.063	0.058	0.056	0.057	0.051	0.058	0.047	0.045
Naganishia	0	0	0	0	0	0	0	0
Tuber	0.004	0.005	0.005	0.005	0.005	0.005	0.005	0.005
Erythromicrobium	0	0	0	0	0	0	0	0
Endoconidiophora	0	0	0	0	0	0	0	0
Myroides	0.005	0.006	0.005	0.006	0.008	0.009	0.008	0.008
Desulfofarcimen	0.002	0.002	0.002	0.002	0.002	0.003	0.003	0.003
Exobasidium	0	0	0	0	0	0	0	0
Steccherinum	0	0	0	0	0	0	0	0
Cutibacterium	0.032	0.031	0.03	0.032	0.022	0.022	0.02	0.023
Pseudomerulius	0	0	0	0	0	0	0	0
Ijuhya	0	0	0	0	0	0	0	0
Cytophaga	0.003	0.003	0.004	0.004	0.005	0.006	0.005	0.006
Tatlockia	0.001	0.002	0.002	0.001	0.002	0.002	0.002	0.002
Oxydothis	0	0	0	0	0	0	0	0
Pleochaeta	0	0	0	0	0	0	0	0
Tetracladium	0	0	0	0	0	0	0	0
Sulfurimonas	0.005	0.005	0.005	0.005	0.007	0.007	0.007	0.007
Candidatus Amoebophilus	0.001	0.001	0.001	0.001	0.001	0.001	0.001	0.001
Barnesiella	0.003	0.003	0.004	0.004	0.004	0.004	0.004	0.004
Anseongella	0.01	0.041	0.007	0.011	0.008	0.01	0.009	0.009
Helicobacter	0.024	0.028	0.027	0.029	0.03	0.029	0.032	0.033
Chapsa	0	0	0	0	0	0	0	0
Massarina	0	0	0	0	0	0	0	0
Remersonia	0	0	0	0	0	0	0	0
Acaulium	0	0	0	0	0	0	0	0
Pseudophaeobacter	0	0	0	0	0	0	0	0
Salisaeta	0	0	0	0	0	0	0	0
Halomicrobium	0.021	0.023	0.023	0.022	0.017	0.017	0.019	0.019
Protomerulius	0	0	0	0	0	0	0	0
Virgibacillus	0.011	0.012	0.012	0.013	0.014	0.014	0.015	0.016
Histoplasma	0.004	0.005	0.006	0.005	0.005	0.005	0.006	0.006
Candidatus Annandia	0	0	0	0	0	0	0	0
Brevundimonas	0.172	0.188	0.199	0.19	0.271	0.323	0.257	0.23
Advenella	0.008	0.009	0.011	0.01	0.01	0.01	0.01	0.01
Candidatus Thiosymbion	0	0	0	0	0	0	0	0
Daldinia	0	0	0	0	0	0	0	0
Oceanicola	0.013	0.013	0.013	0.013	0.012	0.013	0.013	0.013
Nitrospina	0	0	0	0	0	0	0	0
Labyrinthomyces	0	0	0	0	0	0	0	0
Rodentomyces	0	0	0	0	0	0	0	0
Agromyces	0.298	0.285	0.324	0.296	0.242	0.251	0.208	0.209
Atkinsonella	0	0	0	0	0	0	0	0
Solicoccozyma	0	0	0	0	0	0	0	0
Candidatus Nitrosocaldus	0.002	0.003	0.001	0.002	0.001	0.001	0.001	0.002
Leclercia	0.021	0.022	0.022	0.026	0.031	0.021	0.022	0.023
Cosenzaea	0	0	0	0	0	0	0	0
Allohahella	0	0	0	0	0	0	0	0
Racemicystis	0.001	0	0	0	0.001	0.001	0.001	0.001
Mycolicibacter	0.062	0.056	0.055	0.052	0.044	0.044	0.039	0.042
Actinotignum	0.005	0.006	0.005	0.005	0.005	0.004	0.004	0.004
Paucimonas	0.007	0.007	0.006	0.007	0.007	0.006	0.008	0.007
Agarivorans	0.002	0.002	0.002	0.002	0.002	0.002	0.002	0.002
Jianyunia	0	0	0	0	0	0	0	0
Rhodovibrio	0	0	0	0	0	0	0	0
Melampsora	0.006	0.006	0.007	0.007	0.007	0.007	0.008	0.008
Anaerovibrio	0	0	0	0	0	0	0	0
Candidatus Phytoplasma	0.002	0.002	0.002	0.002	0.002	0.002	0.002	0.002
Oenococcus	0.003	0.003	0.003	0.003	0.004	0.004	0.004	0.004
Hypochnicium	0	0	0	0	0	0	0	0
Lasionectria	0	0	0	0	0	0	0	0
Strickeria	0	0	0	0	0	0	0	0
Septoglomus	0	0	0	0	0	0	0	0
Staphylothermus	0.001	0.001	0.001	0.001	0.001	0.001	0.001	0.001
Dinoroseobacter	0.018	0.016	0.017	0.019	0.015	0.015	0.015	0.016
Psora	0	0	0	0	0	0	0	0
Anthostomelloides	0	0	0	0	0	0	0	0
Rhodothalassium	0	0	0	0	0	0	0	0
Empedobacter	0.002	0.002	0.002	0.002	0.003	0.003	0.003	0.003
Phaselicystis	0.001	0.001	0.001	0.001	0.001	0.001	0.001	0.002
Infundibulomyces	0	0	0	0	0	0	0	0
Phormidesmis	0	0	0	0	0	0	0	0
Bondarzewia	0	0	0	0	0	0	0	0
Thermoactinospora	0	0	0	0	0	0	0	0
Sarcinomyces	0	0	0	0	0	0	0	0
Pneumocystis	0.006	0.005	0.005	0.005	0.007	0.006	0.007	0.007
Oculimacula	0	0	0	0	0	0	0	0
Triadelphia	0	0	0	0	0	0	0	0
Corollospora	0	0	0	0	0	0	0	0
Chitinophaga	0.036	0.058	0.069	0.04	0.088	0.099	0.087	0.078
Plantibacter	0.065	0.059	0.057	0.058	0.048	0.052	0.046	0.045
Desulfocapsa	0.002	0.002	0.003	0.003	0.003	0.002	0.003	0.003
Cecidonia	0	0	0	0	0	0	0	0
Glomerobolus	0	0	0	0	0	0	0	0
Sebacina	0	0	0	0	0	0	0	0
Ignavibacterium	0.002	0.002	0.002	0.002	0.003	0.003	0.003	0.004
Entorrhiza	0	0	0	0	0	0	0	0
Soehngenia	0.001	0.001	0.001	0.001	0.001	0.001	0.001	0.001
Micavibrio	0.006	0.006	0.007	0.008	0.008	0.008	0.008	0.008
Actinomycetospora	0	0	0	0	0	0	0	0
Physcia	0	0	0	0	0	0	0	0
Letendraea	0	0	0	0	0	0	0	0
Estrella	0	0	0	0	0	0	0	0
Epulopiscium	0	0	0	0	0	0	0	0
Cryptococcus	0.042	0.045	0.048	0.049	0.046	0.045	0.049	0.049
Dictyoglomus	0.002	0.002	0.002	0.002	0.002	0.002	0.002	0.002
Aeropyrum	0.003	0.002	0.003	0.003	0.002	0.002	0.002	0.002
Candidatus Westeberhardia	0	0	0	0	0	0	0	0
Bibbya	0	0	0	0	0	0	0	0
Cladochytrium	0	0	0	0	0	0	0	0
Xylographa	0	0	0	0	0	0	0	0
Caldithrix	0.004	0.005	0.006	0.006	0.006	0.006	0.008	0.008
Thelidium	0	0	0	0	0	0	0	0
Rhizobacter	0.053	0.049	0.06	0.059	0.051	0.054	0.058	0.053
Prauseria	0	0	0	0	0	0	0	0
Pandora	0	0	0	0	0	0	0	0
Lamprocystis	0	0	0	0	0	0	0	0
Corynelia	0	0	0	0	0	0	0	0
Trematosphaeria	0	0	0	0	0	0	0	0
Pseudarcicella	0.002	0.002	0.002	0.002	0.003	0.004	0.003	0.003
Pseudozasmidium	0	0	0	0	0	0	0	0
Rhizomucor	0	0	0	0	0	0	0	0
Arctoparmelia	0	0	0	0	0	0	0	0
Ellismarsporium	0	0	0	0	0	0	0	0
Neopyrenochaeta	0	0	0	0	0	0	0	0
Canoparmelia	0	0	0	0	0	0	0	0
Dufourea	0	0	0	0	0	0	0	0
Tomitella	0.039	0.035	0.033	0.032	0.024	0.023	0.023	0.024
Dwiroopa	0	0	0	0	0	0	0	0
Sterigmatomyces	0	0	0	0	0	0	0	0
Coniochaeta	0	0	0	0	0	0	0	0
Echria	0	0	0	0	0	0	0	0
Chthonomonas	0.004	0.006	0.007	0.006	0.006	0.005	0.006	0.006
Sulfodiicoccus	0.001	0.001	0.001	0.002	0.001	0.001	0.001	0.001
Sulfurihydrogenibium	0.002	0.002	0.002	0.002	0.002	0.002	0.002	0.002
Monochaetia	0	0	0	0	0	0	0	0
Jannaschia	0.01	0.01	0.01	0.011	0.009	0.009	0.009	0.01
Haemophilus	0.009	0.01	0.01	0.011	0.012	0.012	0.013	0.013
Wettsteinina	0	0	0	0	0	0	0	0
Parahaliea	0	0	0	0	0	0	0	0
Alcaligenes	0.02	0.02	0.022	0.024	0.02	0.021	0.021	0.023
Involutiscutellula	0	0	0	0	0	0	0	0
Psychrobacillus	0.003	0.003	0.003	0.003	0.003	0.003	0.004	0.004
Austwickia	0.016	0.015	0.014	0.014	0.01	0.01	0.01	0.011
Gymnosporangium	0	0	0	0	0	0	0	0
Laccaria	0.008	0.008	0.008	0.008	0.008	0.008	0.009	0.009
Strobiloscypha	0	0	0	0	0	0	0	0
Zhongshania	0.003	0.003	0.003	0.003	0.003	0.003	0.003	0.004
Singerocybe	0	0	0	0	0	0	0	0
Humicola	0	0	0	0	0	0	0	0
Panus	0	0	0	0	0	0	0	0
Cellulosimicrobium	0.134	0.121	0.112	0.111	0.087	0.088	0.086	0.086
Candidatus Methylospira	0.005	0.006	0.007	0.007	0.007	0.007	0.008	0.008
Triscelophorus	0	0	0	0	0	0	0	0
Melissococcus	0.001	0.001	0.001	0.001	0.001	0.001	0.001	0.001
Yersinia	0.028	0.03	0.032	0.032	0.037	0.033	0.036	0.037
Lophodermium	0	0	0	0	0	0	0	0
Ciceribacter	0	0	0	0	0	0	0	0
Dothistroma	0	0	0	0	0	0	0	0
Vanrija	0	0	0	0	0	0	0	0
Inquilinus	0	0	0	0	0	0	0	0
Pholiotina	0	0	0	0	0	0	0	0
Paludisphaera	0.066	0.074	0.077	0.084	0.089	0.09	0.098	0.09
Scopulariopsis	0	0	0	0	0	0	0	0
Conoideocrella	0	0	0	0	0	0	0	0
Coprinus	0	0	0	0	0	0	0	0
Rhodothermus	0.042	0.037	0.044	0.046	0.032	0.032	0.037	0.037
Candidatus Protochlamydia	0.002	0.002	0.002	0.002	0.004	0.004	0.004	0.004
Piscirickettsia	0.002	0.002	0.002	0.002	0.002	0.002	0.002	0.002
Pseudogulbenkiania	0.019	0.018	0.022	0.022	0.016	0.016	0.017	0.017
Oceanispirochaeta	0.002	0.002	0.002	0.002	0.002	0.002	0.002	0.002
Bryochiton	0	0	0	0	0	0	0	0
Peethambara	0	0	0	0	0	0	0	0
Trichomerium	0	0	0	0	0	0	0	0
Methylacidiphilum	0.004	0.005	0.004	0.005	0.005	0.004	0.005	0.006
Candidatus Saccharimonas	0.001	0.001	0.002	0.002	0.001	0.002	0.001	0.001
Oceanicoccus	0.002	0.002	0.002	0.003	0.002	0.003	0.003	0.003
Parasarocladium	0	0	0	0	0	0	0	0
Fragosphaeria	0	0	0	0	0	0	0	0
Malonomonas	0	0	0	0	0	0	0	0
Xanthophyllomyces	0.007	0.008	0.008	0.009	0.008	0.008	0.009	0.009
Flectobacillus	0	0	0	0	0	0	0	0
Syncesia	0	0	0	0	0	0	0	0
Dissingia	0	0	0	0	0	0	0	0
Pseudocercospora	0.008	0.009	0.009	0.01	0.01	0.01	0.01	0.011
Kaiparowitsia	0	0	0	0	0	0	0	0
Corticifraga	0	0	0	0	0	0	0	0
Farnoldia	0	0	0	0	0	0	0	0
Calvitimela	0	0	0	0	0	0	0	0
Doohwaniella	0	0	0	0	0	0	0	0
Teratoramularia	0	0	0	0	0	0	0	0
Flavonifractor	0.011	0.011	0.011	0.011	0.008	0.009	0.009	0.009
Mucinivorans	0.002	0.002	0.002	0.002	0.002	0.002	0.002	0.002
Lycoperdon	0	0	0	0	0	0	0	0
Phaeoseptum	0	0	0	0	0	0	0	0
Aquincola	0.001	0.001	0.001	0.001	0	0.001	0.001	0.001
Metapochonia	0	0	0	0	0	0	0	0
Candidatus Cyclonatronum	0.006	0.006	0.006	0.006	0.006	0.005	0.007	0.008
Thiomargarita	0	0	0	0	0	0	0	0
Podoscypha	0	0	0	0	0	0	0	0
Salmonella	0.032	0.034	0.035	0.039	0.051	0.036	0.039	0.04
Placynthium	0	0	0	0	0	0	0	0
Rhizobium	0.505	0.518	0.54	0.539	0.59	0.596	0.589	0.545
Sanguibacter	0.048	0.043	0.04	0.04	0.03	0.031	0.03	0.03
Robillarda	0	0	0	0	0	0	0	0
Phascolarctobacterium	0.002	0.002	0.002	0.002	0.002	0.002	0.002	0.002
Zobellia	0.003	0.003	0.002	0.003	0.004	0.004	0.004	0.004
Propionigenium	0	0	0	0	0	0	0	0
Lactobacillus	0.11	0.121	0.118	0.129	0.128	0.125	0.133	0.139
Candidatus Nucleicultrix	0.001	0.001	0.001	0.002	0.002	0.001	0.002	0.002
Orientia	0.002	0.002	0.002	0.001	0.002	0.002	0.002	0.002
Hypotrachyna	0	0	0	0	0	0	0	0
Actinokineospora	0	0	0	0	0	0	0	0
Kangiella	0.005	0.005	0.006	0.005	0.006	0.006	0.006	0.007
Leratiomyces	0	0	0	0	0	0	0	0
Orbilia	0	0	0	0	0	0	0	0
Rhexocercosporidium	0	0	0	0	0	0	0	0
Candidatus Thiobios	0	0	0	0	0	0	0	0
Cryptobacterium	0.001	0.001	0.001	0.001	0.001	0.001	0.001	0.002
Schizoxylon	0	0	0	0	0	0	0	0
Thermoplasma	0.001	0.001	0.001	0.002	0.002	0.002	0.001	0.002
Mycobacterium	0.979	0.896	0.963	0.865	0.865	0.829	0.701	0.752
Perenniporia	0	0	0	0	0	0	0	0
Blastobotrys	0	0	0	0	0	0	0	0
Curvularia	0	0	0	0	0	0	0	0
Millerozyma	0.005	0.006	0.006	0.006	0.007	0.007	0.007	0.007
Alkalilimnicola	0.018	0.017	0.017	0.019	0.013	0.014	0.014	0.014
Falcocladium	0	0	0	0	0	0	0	0
Desulfonatronum	0	0	0	0	0	0	0	0
Candidatus Endohaliclona	0	0	0	0	0	0	0	0
Kodamaea	0	0	0	0	0	0	0	0
Ruegeria	0.033	0.032	0.034	0.035	0.031	0.031	0.032	0.033
Desulfatibacillum	0.009	0.009	0.01	0.011	0.008	0.009	0.009	0.01
Neohelicomyces	0	0	0	0	0	0	0	0
Ilyonectria	0	0	0	0	0	0	0	0
Cyphelium	0	0	0	0	0	0	0	0
Graddonia	0	0	0	0	0	0	0	0
Kluyveromyces	0.012	0.013	0.014	0.013	0.015	0.014	0.014	0.016
Steroidobacter	0.019	0.019	0.016	0.022	0.016	0.015	0.013	0.015
Fusibacter	0	0	0	0	0	0	0	0
Gardnerella	0.002	0.002	0.002	0.003	0.002	0.002	0.002	0.002
Brachymonas	0	0	0	0	0	0	0	0
Fissuroma	0	0	0	0	0	0	0	0
Heliobacterium	0.009	0.01	0.01	0.011	0.008	0.007	0.009	0.009
Xenogliocladiopsis	0	0	0	0	0	0	0	0
Achroiostachys	0	0	0	0	0	0	0	0
Monilia	0	0	0	0	0	0	0	0
Modicisalibacter	0	0	0	0	0	0	0	0
Sinocapsa	0	0	0	0	0	0	0	0
Acidiferrobacter	0.012	0.012	0.013	0.015	0.011	0.01	0.011	0.011
Falsirhodobacter	0	0	0	0	0	0	0	0
Pectinotrichum	0	0	0	0	0	0	0	0
Muribaculum	0.008	0.008	0.008	0.007	0.008	0.009	0.008	0.009
Gelatinomyces	0	0	0	0	0	0	0	0
Coriobacterium	0.007	0.008	0.007	0.008	0.006	0.006	0.006	0.006
Mycoavidus	0.002	0.002	0.002	0.002	0.002	0.002	0.002	0.003
Botryosphaeria	0	0	0	0	0	0	0	0
Seynesia	0	0	0	0	0	0	0	0
Lentinus	0	0	0	0	0	0	0	0
Aciculosporium	0	0	0	0	0	0	0	0
Porina	0	0	0	0	0	0	0	0
Treponema	0.019	0.02	0.021	0.022	0.023	0.023	0.025	0.025
Clitopilus	0	0	0	0	0	0	0	0
Calonectria	0	0	0	0	0	0	0	0
Lamprospora	0	0	0	0	0	0	0	0
Necropsobacter	0	0	0	0	0	0	0	0
Paranannizziopsis	0	0	0	0	0	0	0	0
Galerina	0	0	0	0	0	0	0	0
Cudoniella	0	0	0	0	0	0	0	0
Echinicola	0.022	0.019	0.015	0.016	0.018	0.02	0.018	0.018
Roseomonas	0.068	0.068	0.068	0.07	0.069	0.07	0.075	0.072
Pelobacter	0.029	0.031	0.035	0.037	0.029	0.029	0.032	0.033
Aquanectria	0	0	0	0	0	0	0	0
Porphyrobacter	0.119	0.092	0.091	0.091	0.132	0.131	0.137	0.128
Flabellascoma	0	0	0	0	0	0	0	0
Clonostachys	0	0	0	0	0	0	0	0
Roseimaritima	0.027	0.022	0.025	0.032	0.023	0.021	0.023	0.023
Acidiphilium	0.033	0.033	0.033	0.035	0.031	0.031	0.033	0.033
Saturnispora	0	0	0	0	0	0	0	0
Caldanaerobius	0	0	0	0	0	0	0	0
Placopsis	0	0	0	0	0	0	0	0
Vishniacozyma	0	0	0	0	0	0	0	0
Mycoblastus	0	0	0	0	0	0	0	0
Solwaraspora	0	0	0	0	0	0	0	0
Raffaelea	0	0	0	0	0	0	0	0
Paraleptosphaeria	0	0	0	0	0	0	0	0
Melaminivora	0.032	0.033	0.039	0.037	0.035	0.038	0.038	0.034
Kazachstania	0.008	0.008	0.008	0.009	0.009	0.008	0.009	0.009
Maribius	0.009	0.009	0.009	0.01	0.009	0.009	0.009	0.01
Bretziella	0	0	0	0	0	0	0	0
Nocardia	0.714	0.625	0.591	0.581	0.48	0.475	0.451	0.481
Drechmeria	0	0	0	0	0	0	0	0
Brochothrix	0.001	0.001	0.001	0.001	0.002	0.002	0.002	0.001
Halobacterium	0.044	0.047	0.045	0.047	0.037	0.036	0.037	0.038
Toniniopsis	0	0	0	0	0	0	0	0
Macrococcus	0.003	0.003	0.003	0.003	0.004	0.004	0.004	0.004
Owenweeksia	0.003	0.002	0.002	0.002	0.003	0.004	0.004	0.004
Dipodascus	0	0	0	0	0	0	0	0
Chorioactis	0	0	0	0	0	0	0	0
Congregibacter	0.005	0.005	0.006	0.006	0.005	0.005	0.006	0.005
Flammulina	0	0	0	0	0	0	0	0
Ascochyta	0	0.001	0	0.001	0.001	0.001	0.001	0.001
Lentzea	0.142	0.132	0.231	0.094	0.207	0.205	0.161	0.168
Sclerotinia	0.012	0.014	0.014	0.015	0.015	0.015	0.017	0.016
Gallibacterium	0.001	0.001	0.001	0.001	0.001	0.001	0.001	0.002
Jugulospora	0	0	0	0	0	0	0	0
Aphanoascella	0	0	0	0	0	0	0	0
Sphaerosporithyrium	0	0	0	0	0	0	0	0
Pontivivens	0	0	0	0	0	0	0	0
Kocuria	0.22	0.202	0.192	0.198	0.147	0.149	0.141	0.146
Clavatospora	0	0	0	0	0	0	0	0
Gemmata	0.124	0.163	0.142	0.168	0.309	0.304	0.304	0.311
Quintaria	0	0	0	0	0	0	0	0
Ruminiclostridium	0.002	0.002	0.001	0.002	0.002	0.001	0.002	0.002
Fulvivirga	0	0	0	0	0	0	0	0
Blastenia	0	0	0	0	0	0	0	0
Pithomyces	0	0	0	0	0	0	0	0
Umbilicaria	0	0	0	0	0	0	0	0
Lachnella	0	0	0	0	0	0	0	0
Endoraecium	0	0	0	0	0	0	0	0
Macrotyphula	0	0	0	0	0	0	0	0
Thermodesulfatator	0.002	0.001	0.002	0.002	0.002	0.001	0.002	0.002
Flavisolibacter	0.017	0.028	0.029	0.022	0.091	0.121	0.113	0.094
Cryphonectria	0.001	0.001	0.001	0.001	0.001	0.001	0.001	0.001
Terfezia	0	0	0	0	0	0	0	0
Pecoramyces	0	0	0	0	0	0	0	0
Gomphidius	0	0	0	0	0	0	0	0
Chrysosporum	0	0	0	0	0	0	0	0
Nitratireductor	0.07	0.071	0.06	0.063	0.062	0.061	0.057	0.055
Stigonema	0	0	0	0	0	0	0	0
Memnoniella	0	0	0	0	0	0	0	0
Aureitalea	0.002	0.002	0.002	0.003	0.003	0.003	0.003	0.003
Gymnoascus	0	0	0	0	0	0	0	0
Gelatoporia	0	0	0	0	0	0	0	0
Dialister	0.002	0.002	0.003	0.003	0.003	0.003	0.003	0.003
Tremella	0.004	0.005	0.005	0.005	0.005	0.005	0.005	0.005
Austropuccinia	0	0	0	0	0	0	0	0
Aminomonas	0.01	0.01	0.011	0.011	0.007	0.007	0.007	0.008
Endoxyla	0	0	0	0	0	0	0	0
Marcelleina	0	0	0	0	0	0	0	0
Pectobacterium	0.025	0.024	0.028	0.029	0.029	0.027	0.03	0.029
Kionochaeta	0	0	0	0	0	0	0	0
Physisporinus	0	0	0	0	0	0	0	0
Changchengzhania	0.002	0.002	0.002	0.002	0.003	0.003	0.003	0.003
Bordetella	0.306	0.318	0.371	0.367	0.307	0.313	0.329	0.321
Phellinus	0	0	0	0	0	0	0	0
Caldibacillus	0	0	0	0	0	0	0	0
Methanocorpusculum	0.001	0.001	0.001	0.001	0.001	0.001	0.001	0.001
Trichotomospora	0	0	0	0	0	0	0	0
Phellinidium	0	0	0	0	0	0	0	0
Cyathus	0	0	0	0	0	0	0	0
Synarthonia	0	0	0	0	0	0	0	0
Siphula	0	0	0	0	0	0	0	0
Etayoa	0	0	0	0	0	0	0	0
Iodobacter	0.002	0.002	0.002	0.002	0.003	0.002	0.002	0.003
Neodevriesia	0	0	0	0	0	0	0	0
Phycomyces	0.005	0.006	0.006	0.007	0.007	0.007	0.008	0.007
Acidiella	0	0	0	0	0	0	0	0
Sarcosphaera	0	0	0	0	0	0	0	0
Heterodermia	0	0	0	0	0	0	0	0
Sideroxydans	0.006	0.009	0.011	0.011	0.008	0.009	0.01	0.01
Streptacidiphilus	0.055	0.052	0.049	0.049	0.037	0.036	0.035	0.037
Bradymonas	0.019	0.019	0.021	0.021	0.019	0.018	0.021	0.021
Thermoanaerobacterium	0.005	0.006	0.006	0.006	0.006	0.006	0.006	0.007
Myrothecium	0	0	0	0	0	0	0	0
Lactococcus	0.015	0.013	0.014	0.013	0.017	0.015	0.016	0.017
Thelotrema	0	0	0	0	0	0	0	0
Sporidiobolus	0	0	0	0	0	0	0	0
Curtobacterium	0.187	0.179	0.17	0.169	0.143	0.146	0.134	0.134
Halomicroarcula	0	0	0	0	0	0	0	0
Erythrobasidium	0	0	0	0	0	0	0	0
Marmoricola	0.13	0.082	0.079	0.071	0.089	0.097	0.084	0.08
Opitutus	0.085	0.106	0.103	0.117	0.136	0.129	0.128	0.138
Candidatus Scalindua	0	0	0	0	0	0	0	0
Regiocrella	0	0	0	0	0	0	0	0
Dermatocarpon	0	0	0	0	0	0	0	0
Poronia	0	0	0	0	0	0	0	0
Bombiscardovia	0	0	0	0	0	0	0	0
Rimularia	0	0	0	0	0	0	0	0
Catenisphaera	0	0	0	0	0	0	0	0
Methanotorris	0	0.001	0	0.001	0.001	0.001	0.001	0.001
Hymenoscyphus	0	0	0	0	0	0	0	0
Pseudanabaena	0.005	0.006	0.006	0.006	0.007	0.007	0.007	0.008
Alkalibacterium	0	0	0	0	0	0	0	0
Pseudoscardovia	0	0	0	0	0	0	0	0
Zygotorulaspora	0	0	0	0	0	0	0	0
Sedimenticola	0.007	0.006	0.007	0.008	0.006	0.005	0.006	0.006
Hydnoporia	0	0	0	0	0	0	0	0
Planobispora	0.001	0.001	0.001	0.001	0.001	0.001	0.001	0.001
Frischella	0.001	0.001	0.001	0.001	0.001	0.001	0.001	0.001
Malassezia	0.025	0.025	0.026	0.026	0.025	0.023	0.025	0.027
Lecidea	0	0	0	0	0	0	0	0
Dictyophora	0	0	0	0	0	0	0	0
Gemmatimonas	0.108	0.119	0.239	0.18	0.078	0.101	0.128	0.121
Alistipes	0.057	0.06	0.064	0.065	0.053	0.055	0.059	0.06
Thermosporothrix	0.009	0.01	0.011	0.011	0.01	0.009	0.01	0.011
Methylovirgula	0.013	0.015	0.016	0.016	0.019	0.017	0.017	0.017
Oxalobacter	0.002	0.002	0.003	0.003	0.002	0.003	0.003	0.003
Luteoporia	0	0	0	0	0	0	0	0
Cophinforma	0	0	0	0	0	0	0	0
Sporosarcina	0.01	0.012	0.012	0.012	0.013	0.013	0.014	0.014
Calothrix	0.032	0.036	0.041	0.041	0.051	0.049	0.06	0.059
Lactifluus	0	0	0	0	0	0	0	0
Spadicoides	0	0	0	0	0	0	0	0
Neolinocarpon	0	0	0	0	0	0	0	0
Halomassarina	0	0	0	0	0	0	0	0
Mycolicibacillus	0	0	0	0	0	0	0	0
Antarctobacter	0.01	0.01	0.01	0.011	0.009	0.009	0.01	0.01
Pasteurella	0.004	0.003	0.004	0.004	0.004	0.004	0.005	0.005
Nonomuraea	0.467	0.417	0.369	0.377	0.294	0.289	0.272	0.28
Gilvibacter	0.002	0.002	0.002	0.002	0.002	0.002	0.002	0.002
Filimonas	0.005	0.008	0.008	0.006	0.021	0.025	0.022	0.021
Pseudopithomyces	0	0	0	0	0	0	0	0
Amphibacillus	0.001	0.001	0.001	0.001	0.001	0.001	0.001	0.001
Carbophilus	0	0	0	0	0	0	0	0
Moniliophthora	0	0	0	0	0	0	0	0
Humaria	0	0	0	0	0	0	0	0
Lawsonella	0.004	0.004	0.004	0.004	0.003	0.002	0.002	0.003
Arthroderma	0	0	0	0	0	0	0	0
Thalassococcus	0.01	0.01	0.011	0.011	0.01	0.01	0.01	0.01
Physma	0	0	0	0	0	0	0	0
Ophioceras	0	0	0	0	0	0	0	0
Oleiphilus	0.003	0.003	0.003	0.004	0.003	0.003	0.003	0.004
Kozakia	0.006	0.006	0.007	0.007	0.007	0.007	0.008	0.007
Catenaria	0	0	0	0	0	0	0	0
Coprotinia	0	0	0	0	0	0	0	0
Candidatus Nitrosopelagicus	0.002	0.002	0.001	0.002	0.001	0.001	0.001	0.002
Anthracocystis	0.033	0.033	0.035	0.035	0.029	0.03	0.03	0.032
Hebeloma	0	0	0	0	0	0	0	0
Solirubrobacter	0	0	0	0	0	0	0	0
Lobosporangium	0.007	0.007	0.007	0.008	0.008	0.008	0.008	0.008
Irpex	0	0	0	0	0	0	0	0
Cintractia	0	0	0	0	0	0	0	0
Neofusicoccum	0	0	0	0	0	0	0	0
Limonomyces	0	0	0	0	0	0	0	0
Marinosulfonomonas	0	0	0	0	0	0	0	0
Rhizina	0	0	0	0	0	0	0	0
Cairneyella	0	0	0	0	0	0	0	0
Mojavia	0	0	0	0	0	0	0	0
Gloeobacter	0.034	0.038	0.041	0.043	0.039	0.038	0.044	0.043
Coprinellus	0	0	0	0	0	0	0	0
Arcomarinus	0	0	0	0	0	0	0	0
Sulfuriferula	0.004	0.004	0.006	0.005	0.005	0.005	0.005	0.006
Candidatus Accumulibacter	0.021	0.023	0.028	0.028	0.021	0.021	0.023	0.023
Thyrinula	0	0	0	0	0	0	0	0
Labrys	0.033	0.034	0.036	0.035	0.038	0.036	0.036	0.033
Desulfobacter	0.006	0.006	0.006	0.007	0.006	0.006	0.007	0.007
Rosenbergiella	0	0	0	0	0	0	0	0
Candelabrochaete	0	0	0	0	0	0	0	0
Tricholomella	0	0	0	0	0	0	0	0
Candidatus Fritschea	0	0	0	0	0	0	0	0
Actinoalloteichus	0.234	0.2	0.179	0.181	0.14	0.138	0.129	0.138
Phytoactinopolyspora	0	0	0	0	0	0	0	0
Guignardia	0	0	0	0	0	0	0	0
Chrysomyxa	0	0	0	0	0	0	0	0
Methylobacterium	0.602	0.63	0.61	0.625	0.682	0.68	0.707	0.663
Biscogniauxia	0	0	0	0	0	0	0	0
Camarotella	0	0	0	0	0	0	0	0
Ruinenia	0	0	0	0	0	0	0	0
Candidatus Curculioniphilus	0	0	0	0	0	0	0	0
Jimgerdemannia	0	0	0	0	0	0	0	0
Schwanniomyces	0	0	0	0	0	0	0	0
Fellomyces	0	0	0	0	0	0	0	0
Pseudoxanthomonas	0.081	0.123	0.076	0.082	0.069	0.073	0.064	0.066
Gyronactis	0	0	0	0	0	0	0	0
Pseudoproboscispora	0	0	0	0	0	0	0	0
Zopfiella	0	0	0	0	0	0	0	0
Dokdonia	0.006	0.006	0.005	0.006	0.008	0.008	0.008	0.008
Polyblastia	0	0	0	0	0	0	0	0
Brigantiaea	0	0	0	0	0	0	0	0
Georhizobium	0.019	0.019	0.017	0.019	0.019	0.019	0.019	0.018
Lentinellus	0	0	0	0	0	0	0	0
Gnomoniopsis	0	0	0	0	0	0	0	0
Bartonella	0.016	0.016	0.017	0.018	0.02	0.02	0.022	0.022
Cyanobium	0.034	0.033	0.034	0.037	0.027	0.026	0.027	0.029
Metulocladosporiella	0	0	0	0	0	0	0	0
Hyalangium	0.001	0.001	0	0.001	0.001	0.001	0.001	0.001
Hexagonia	0	0	0	0	0	0	0	0
Salinibacter	0.041	0.041	0.042	0.045	0.031	0.032	0.034	0.034
Terracoccus	0	0	0	0	0	0	0	0
Marinospirillum	0	0	0	0	0	0	0	0
Mycorrhaphium	0	0	0	0	0	0	0	0
Strobilomyces	0	0	0	0	0	0	0	0
Wiesneriomyces	0	0	0	0	0	0	0	0
Phyllozyma	0	0	0	0	0	0	0	0
Cantharellus	0	0	0	0	0	0	0	0
Spirillum	0	0	0	0	0	0	0	0
Blastococcus	0.094	0.092	0.072	0.069	0.088	0.097	0.087	0.077
Microsporidium	0	0	0	0	0	0	0	0
Fissurina	0	0	0	0	0	0	0	0
Heimioporus	0	0	0	0	0	0	0	0
Desulfuromusa	0	0	0	0	0	0	0	0
Chaenothecopsis	0	0	0	0	0	0	0	0
Stilbohypoxylon	0	0	0	0	0	0	0	0
Rhodopseudomonas	0.212	0.222	0.221	0.231	0.296	0.28	0.276	0.252
Christensenella	0.014	0.016	0.016	0.018	0.013	0.013	0.014	0.016
Candidatus Tachikawaea	0	0	0	0	0	0	0	0
Planctomyces	0.135	0.149	0.144	0.168	0.161	0.162	0.174	0.166
Phaeogalera	0	0	0	0	0	0	0	0
Rhodobacter	0.168	0.165	0.169	0.18	0.154	0.152	0.159	0.153
Torulaspora	0.004	0.004	0.004	0.005	0.005	0.005	0.005	0.005
Parasutterella	0	0	0	0	0	0	0	0
Plenodomus	0	0	0	0	0	0	0	0
Trametes	0.045	0.047	0.049	0.052	0.044	0.043	0.047	0.047
Belliella	0.003	0.003	0.002	0.003	0.003	0.003	0.003	0.003
Geodermatophilus	0.101	0.107	0.079	0.082	0.109	0.117	0.113	0.095
Ocellularia	0	0	0	0	0	0	0	0
Hydnellum	0	0	0	0	0	0	0	0
Modicella	0	0	0	0	0	0	0	0
Pseudopenidiella	0	0	0	0	0	0	0	0
Actinoallomurus	0.001	0.001	0.001	0.001	0.001	0.001	0.001	0.001
Dibaeis	0	0	0	0	0	0	0	0
Bacteriovorax	0.002	0.002	0.002	0.003	0.003	0.003	0.003	0.003
Sulfuriflexus	0.004	0.004	0.004	0.005	0.004	0.004	0.004	0.005
Ferruginibacter	0	0	0	0	0	0	0	0
Tortispora	0	0	0	0	0	0	0	0
Nitratiruptor	0.001	0.001	0.002	0.002	0.002	0.001	0.001	0.001
Rotiferophthora	0	0	0	0	0	0	0	0
Candidatus Vidania	0	0	0	0	0	0	0	0
Renibacterium	0.004	0.004	0.003	0.004	0.003	0.003	0.003	0.003
Variovorax	0.251	0.263	0.345	0.309	0.336	0.393	0.339	0.298
Polystigma	0	0	0	0	0	0	0	0
Oceanicella	0	0	0	0	0	0	0	0
Hypocrella	0.004	0.004	0.003	0.004	0.003	0.003	0.003	0.003
Inhella	0.014	0.013	0.016	0.017	0.014	0.015	0.016	0.015
Cokeromyces	0	0	0	0	0	0	0	0
Ceriporiopsis	0	0	0	0	0	0	0	0
Aromatoleum	0.024	0.026	0.032	0.031	0.024	0.024	0.027	0.025
Archaeorhizomyces	0	0	0	0	0	0	0	0
Dietzia	0.138	0.128	0.119	0.124	0.09	0.088	0.086	0.09
Cohaesibacter	0.006	0.007	0.007	0.007	0.008	0.007	0.008	0.008
Cymostachys	0	0	0	0	0	0	0	0
Methanobrevibacter	0.005	0.005	0.005	0.005	0.006	0.006	0.006	0.006
Denitrovibrio	0.002	0.002	0.001	0.002	0.002	0.002	0.002	0.002
Thiohalospira	0	0	0	0	0	0	0	0
Gloeandromyces	0	0	0	0	0	0	0	0
Caldimicrobium	0.001	0.001	0.001	0.001	0.001	0.001	0.001	0.001
Ophiostoma	0	0	0	0	0	0	0	0
Nocardioides	3.072	1.588	1.402	1.335	1.682	1.825	1.41	1.319
Entosordaria	0	0	0	0	0	0	0	0
Alkalilactibacillus	0	0	0	0	0	0	0	0
Balnearium	0	0	0	0	0	0	0	0
Leptospira	0.018	0.02	0.019	0.021	0.022	0.023	0.025	0.025
Halopiger	0.017	0.018	0.018	0.018	0.015	0.014	0.015	0.015
Chelativorans	0.02	0.019	0.018	0.019	0.018	0.019	0.018	0.017
Niorma	0	0	0	0	0	0	0	0
Malcolmiella	0	0	0	0	0	0	0	0
Ornithinicoccus	0	0	0	0	0	0	0	0
Coccomyces	0	0	0	0	0	0	0	0
Skyttea	0	0	0	0	0	0	0	0
Enterobacillus	0	0	0	0	0	0	0	0
Rhodosporidiobolus	0	0	0	0	0	0	0	0
Bilophila	0	0	0	0	0	0	0	0
Streptosporangium	0.233	0.212	0.19	0.192	0.152	0.163	0.136	0.143
Cyttaria	0	0	0	0	0	0	0	0
Nodosilinea	0	0	0	0	0	0	0	0
Phaeolus	0	0	0	0	0	0	0	0
Halogranum	0	0	0	0	0	0	0	0
Oceanisphaera	0.003	0.004	0.004	0.004	0.004	0.004	0.004	0.004
Dactylococcopsis	0.002	0.002	0.002	0.002	0.002	0.002	0.003	0.002
Thamnostylum	0	0	0	0	0	0	0	0
Cistella	0	0	0	0	0	0	0	0
Nigrospora	0	0	0	0	0	0	0	0
Myceliophthora	0	0	0	0	0	0	0	0
Citeromyces	0	0	0	0	0	0	0	0
Lepista	0	0	0	0	0	0	0	0
Natronobiforma	0	0	0	0	0	0	0	0
Mageeibacillus	0.001	0.001	0.001	0.001	0.001	0.001	0.001	0.001
Parapallidocercospora	0	0	0	0	0	0	0	0
Lecanosticta	0	0	0	0	0	0	0	0
Phialosimplex	0	0	0	0	0	0	0	0
Enterobacter	0.095	0.099	0.105	0.165	0.146	0.098	0.105	0.108
Peziza	0	0	0	0	0	0	0	0
Backusella	0	0	0	0	0	0	0	0
Candidatus Xiphinematobacter	0.002	0.003	0.002	0.003	0.004	0.002	0.003	0.006
Caldanaerobacter	0.001	0.002	0.002	0.002	0.001	0.001	0.001	0.002
Sulfuritalea	0.017	0.017	0.024	0.024	0.017	0.018	0.019	0.019
Lecanicillium	0	0	0	0	0	0	0	0
Phaeosphaeriopsis	0	0	0	0	0	0	0	0
Arenimonas	0.024	0.032	0.025	0.029	0.039	0.048	0.032	0.032
Yamadamyces	0	0	0	0	0	0	0	0
Dendrographa	0	0	0	0	0	0	0	0
Leptotrichia	0.008	0.009	0.009	0.008	0.009	0.011	0.01	0.011
Halothece	0.002	0.002	0.002	0.002	0.002	0.002	0.002	0.002
Periglandula	0	0	0	0	0	0	0	0
Pelomonas	0	0	0	0	0	0	0	0
Stagonosporopsis	0	0	0	0	0	0	0	0
Gaeumannomyces	0.035	0.036	0.035	0.037	0.035	0.036	0.036	0.037
Parahymenobacter	0	0	0	0	0	0	0	0
Thermosipho	0.002	0.002	0.003	0.003	0.003	0.003	0.003	0.003
Caloranaerobacter	0	0	0	0	0	0	0	0
Longibaculum	0	0	0	0	0	0	0	0
Candidatus Koribacter	0.021	0.028	0.034	0.035	0.036	0.034	0.046	0.045
Marinobacterium	0.008	0.008	0.009	0.01	0.008	0.008	0.008	0.009
Rouxiella	0	0	0	0	0	0	0	0
Xylanimicrobium	0.049	0.044	0.043	0.042	0.031	0.031	0.03	0.031
Lutimaribacter	0	0	0	0	0	0	0	0
Oryzomicrobium	0.014	0.015	0.019	0.019	0.013	0.014	0.015	0.015
Candidatus Nitrosoglobus	0.001	0.001	0.001	0.001	0.001	0.001	0.001	0.001
Alloscardovia	0	0	0	0	0	0	0	0
Halomonas	0.26	0.256	0.265	0.282	0.222	0.219	0.225	0.232
Pseudohelicomyces	0	0	0	0	0	0	0	0
Cloacibacterium	0.001	0.001	0.001	0.001	0.002	0.002	0.002	0.002
Schaereria	0	0	0	0	0	0	0	0
Tulostoma	0	0	0	0	0	0	0	0
Chelatococcus	0.073	0.077	0.073	0.076	0.081	0.078	0.081	0.074
Arsenophonus	0.002	0.002	0.003	0.002	0.002	0.002	0.002	0.003
Archaeoglobus	0.004	0.004	0.004	0.004	0.004	0.003	0.004	0.004
Thiodictyon	0.033	0.033	0.039	0.04	0.031	0.03	0.033	0.034
Endomelanconiopsis	0	0	0	0	0	0	0	0
Hypocreopsis	0	0	0	0	0	0	0	0
Thermoleptolyngbya	0	0	0	0	0	0	0	0
Thermobacillus	0.019	0.02	0.021	0.021	0.017	0.017	0.018	0.02
Umbelopsis	0	0	0	0	0	0	0	0
Larsenimonas	0	0	0	0	0	0	0	0
Xerocomus	0	0	0	0	0	0	0	0
Seinonella	0	0	0	0	0	0	0	0
Yoonia	0.008	0.008	0.008	0.009	0.007	0.007	0.008	0.008
Rathayibacter	0.114	0.107	0.105	0.107	0.091	0.096	0.088	0.084
Methanospirillum	0.002	0.001	0.002	0.001	0.001	0.001	0.002	0.002
Microtetraspora	0	0	0	0	0	0	0	0
Tateyamaria	0.009	0.01	0.01	0.011	0.01	0.009	0.01	0.009
Bartheletia	0	0	0	0	0	0	0	0
Oscillochloris	0	0	0	0	0	0	0	0
Phormidium	0	0	0	0	0	0	0	0
Lewinella	0	0	0	0	0	0	0	0
Yarrowia	0.009	0.011	0.011	0.011	0.01	0.01	0.011	0.011
Pyxidicoccus	0.001	0.001	0.001	0.001	0.001	0.001	0.001	0.001
Leiothecium	0	0	0	0	0	0	0	0
Ramichloridium	0	0	0	0	0	0	0	0
Rhynchogastrema	0	0	0	0	0	0	0	0
Scolecobasidium	0	0	0	0	0	0	0	0
Baeospora	0	0	0	0	0	0	0	0
Septoria	0	0	0	0	0	0	0	0
Rhizophlyctis	0	0	0	0	0	0	0	0
Microscilla	0	0	0	0	0	0	0	0
Bernardetia	0.002	0.002	0.002	0.002	0.004	0.004	0.004	0.004
Allelochaeta	0	0	0	0	0	0	0	0
Usnea	0	0	0	0	0	0	0	0
Photorhabdus	0.005	0.006	0.006	0.007	0.008	0.007	0.008	0.008
Virgisporangium	0	0	0	0	0	0	0	0
Rhizodiscina	0	0	0	0	0	0	0	0
Blennothrix	0	0	0	0	0	0	0	0
Verpa	0	0	0	0	0	0	0	0
Pelistega	0	0	0	0	0	0	0	0
Hymenobacter	0.147	0.151	0.164	0.165	0.172	0.183	0.21	0.192
Clavibacter	0.124	0.118	0.117	0.116	0.099	0.106	0.097	0.093
Pseudohaliea	0	0	0	0	0	0	0	0
Corneriella	0	0	0	0	0	0	0	0
Myriosclerotinia	0	0	0	0	0	0	0	0
Phlebiopsis	0	0	0	0	0	0	0	0
Chroococcus	0	0	0	0	0	0	0	0
Paludibacterium	0	0	0	0	0	0	0	0
Scytonema	0.008	0.01	0.011	0.011	0.013	0.015	0.017	0.017
Desulfosarcina	0	0	0	0	0	0	0	0
Lautropia	0.011	0.012	0.015	0.015	0.012	0.012	0.013	0.012
Cladobotryum	0	0	0	0	0	0	0	0
Candidatus Azobacteroides	0.001	0.001	0.001	0.001	0.002	0.002	0.002	0.002
Desulfurococcus	0.001	0.002	0.002	0.002	0.001	0.001	0.001	0.002
Oculatella	0	0	0	0	0	0	0	0
Parasola	0	0	0	0	0	0	0	0
Musumecia	0	0	0	0	0	0	0	0
Mesoplasma	0.002	0.002	0.002	0.002	0.003	0.003	0.003	0.003
Macroconia	0	0	0	0	0	0	0	0
Alcanivorax	0.049	0.048	0.051	0.053	0.043	0.042	0.044	0.044
Luteipulveratus	0.056	0.045	0.043	0.042	0.033	0.034	0.032	0.032
Poeltidea	0	0	0	0	0	0	0	0
Karoowia	0	0	0	0	0	0	0	0
Rhodocybe	0	0	0	0	0	0	0	0
Martensiomyces	0	0	0	0	0	0	0	0
Pileolaria	0	0	0	0	0	0	0	0
Zunongwangia	0.003	0.003	0.003	0.003	0.003	0.004	0.004	0.004
Geoglossum	0	0	0	0	0	0	0	0
Chelonobacter	0	0	0	0	0	0	0	0
Methanopyrus	0.004	0.004	0.005	0.004	0.004	0.003	0.004	0.003
Tolypothrix	0	0	0	0	0	0	0	0
Prosthecobacter	0	0	0	0	0.001	0.001	0.001	0.001
Oropogon	0	0	0	0	0	0	0	0
Cephalotheca	0	0	0	0	0	0	0	0
Shinella	0.036	0.036	0.035	0.036	0.037	0.035	0.037	0.035
Aureispira	0	0	0	0	0	0	0	0
Thelonectria	0	0	0	0	0	0	0	0
Strigula	0	0	0	0	0	0	0	0
Petractis	0	0	0	0	0	0	0	0
Candidatus Sulfopaludibacter	0	0	0	0	0	0	0	0
Methyloversatilis	0.018	0.018	0.023	0.023	0.017	0.017	0.019	0.019
Haloterrigena	0.036	0.038	0.039	0.037	0.03	0.029	0.031	0.029
Phyllobacterium	0.018	0.019	0.025	0.019	0.022	0.024	0.018	0.017
Candidatus Midichloria	0.001	0.001	0.001	0.001	0.001	0.001	0.001	0.001
Boletellus	0	0	0	0	0	0	0	0
Auxarthron	0	0	0	0	0	0	0	0
Halosimplex	0	0	0	0	0	0	0	0
Izhakiella	0.004	0.005	0.005	0.005	0.006	0.005	0.005	0.005
Pluteus	0	0	0	0	0	0	0	0
Candidatus Tremblaya	0.001	0.001	0.001	0.001	0.001	0.001	0.001	0.001
Candidatus Nitrosocosmicus	0.183	0.097	0.022	0.036	0.079	0.102	0.067	0.086
Lachancea	0.008	0.008	0.008	0.008	0.009	0.008	0.009	0.009
Ascobolus	0	0	0	0	0	0	0	0
Stachybotrys	0	0	0	0	0	0	0	0
Leotia	0	0	0	0	0	0	0	0
Scopulibacillus	0	0	0	0	0	0	0	0
Cercophora	0	0	0	0	0	0	0	0
Lentomitella	0	0	0	0	0	0	0	0
Gemella	0.002	0.002	0.002	0.002	0.003	0.002	0.003	0.003
Hyphodontia	0	0	0	0	0	0	0	0
Dermea	0	0	0	0	0	0	0	0
Candidatus Profftella	0	0	0	0	0	0	0	0
Penicillifer	0	0	0	0	0	0	0	0
Halotalea	0.02	0.021	0.02	0.022	0.015	0.016	0.016	0.017
Dipsacomyces	0	0	0	0	0	0	0	0
Aliinostoc	0	0	0	0	0	0	0	0
Sutterella	0.013	0.014	0.017	0.015	0.014	0.014	0.015	0.015
Stropharia	0	0	0	0	0	0	0	0
Allofrancisella	0	0	0.001	0.001	0.001	0.001	0.001	0.001
Ahrensia	0	0	0	0	0	0	0	0
Piromyces	0	0	0	0	0	0	0	0
Pseudozyma	0.009	0.009	0.01	0.01	0.009	0.009	0.01	0.01
Jahnella	0.002	0.003	0.002	0.002	0.003	0.003	0.003	0.003
Jimtrappea	0	0	0	0	0	0	0	0
Arthrographis	0	0	0	0	0	0	0	0
Halocella	0.002	0.002	0.002	0.002	0.002	0.002	0.002	0.002
Anaerococcus	0.002	0.002	0.002	0.002	0.002	0.002	0.002	0.002
Dysgonomonas	0	0	0	0	0	0	0	0
Wallemia	0.005	0.005	0.005	0.006	0.006	0.006	0.006	0.006
Microbulbifer	0.026	0.027	0.028	0.03	0.026	0.026	0.028	0.028
Monoblepharis	0	0	0	0	0	0	0	0
Remototrachyna	0	0	0	0	0	0	0	0
Microlunatus	0.208	0.173	0.129	0.12	0.091	0.09	0.086	0.092
Nephromopsis	0	0	0	0	0	0	0	0
Amyloporia	0	0	0	0	0	0	0	0
Dichelobacter	0.001	0.001	0.001	0.001	0.001	0.001	0.001	0.001
Siansivirga	0.001	0.002	0.002	0.002	0.002	0.002	0.002	0.002
Evernia	0	0	0	0	0	0	0	0
Alfaria	0	0	0	0	0	0	0	0
Coltricia	0	0	0	0	0	0	0	0
Eleftheria	0	0	0	0	0	0	0	0
Marinococcus	0	0	0	0	0	0	0	0
Thermanaeromonas	0.002	0.003	0.002	0.003	0.002	0.002	0.002	0.002
Croceicoccus	0.044	0.035	0.033	0.034	0.047	0.048	0.048	0.046
Romboutsia	0.002	0.002	0.002	0.002	0.003	0.002	0.002	0.003
Salarchaeum	0.012	0.012	0.012	0.012	0.01	0.009	0.011	0.01
Mannheimia	0.003	0.003	0.003	0.003	0.004	0.003	0.004	0.004
Stackebrandtia	0.07	0.065	0.054	0.055	0.04	0.039	0.038	0.039
Hypocenomyce	0	0	0	0	0	0	0	0
Herbaspirillum	0.089	0.09	0.108	0.105	0.093	0.099	0.098	0.098
Nakaseomyces	0.004	0.004	0.005	0.005	0.005	0.005	0.005	0.005
Imhoffiella	0	0	0	0	0	0	0	0
Rhodopila	0	0	0	0	0	0	0	0
Cyclocybe	0	0	0	0	0	0	0	0
Caldilinea	0.019	0.021	0.022	0.022	0.018	0.017	0.019	0.02
Menegazzia	0	0	0	0	0	0	0	0
Pseudodesulfovibrio	0.035	0.037	0.04	0.041	0.034	0.034	0.037	0.038
Oceanobacillus	0.006	0.007	0.006	0.007	0.007	0.007	0.007	0.007
Candidatus Mikella	0	0	0	0	0	0	0	0
Trichococcus	0	0	0	0	0	0	0	0
Furculomyces	0	0	0	0	0	0	0	0
Tirmania	0	0	0	0	0	0	0	0
Hohenbuehelia	0	0	0	0	0	0	0	0
Danielozyma	0	0	0	0	0	0	0	0
Pertusaria	0	0	0	0	0	0	0	0
Rhodotorula	0.071	0.072	0.074	0.075	0.063	0.064	0.068	0.067
Candidatus Gullanella	0	0	0	0	0.001	0	0	0
Lophiostoma	0	0	0	0	0	0	0	0
Natronomonas	0.018	0.017	0.019	0.018	0.014	0.014	0.014	0.014
Candidatus Endolissoclinum	0.001	0.002	0.001	0.002	0.002	0.002	0.002	0.002
Citricoccus	0.036	0.033	0.032	0.032	0.025	0.024	0.024	0.024
Amylostereum	0	0	0	0	0	0	0	0
Kyrtuthrix	0	0	0	0	0	0	0	0
Pichia	0.009	0.01	0.01	0.01	0.01	0.01	0.01	0.01
Muriicola	0.002	0.002	0.002	0.002	0.003	0.003	0.002	0.003
Pseudopyrenochaeta	0	0	0	0	0	0	0	0
Deinococcus	0.321	0.339	0.344	0.349	0.295	0.298	0.321	0.319
Chloroflexus	0.017	0.019	0.019	0.02	0.019	0.018	0.019	0.021
Ogataea	0.007	0.007	0.008	0.008	0.007	0.007	0.008	0.007
Thermotoga	0.007	0.008	0.008	0.01	0.007	0.008	0.008	0.008
Geotrichum	0	0	0	0	0	0	0	0
Spongipellis	0	0	0	0	0	0	0	0
Trigonopsis	0	0	0	0	0	0	0	0
Methanoregula	0.005	0.006	0.006	0.006	0.005	0.004	0.005	0.005
Fusidium	0	0	0	0	0	0	0	0
Seonamhaeicola	0.002	0.002	0.001	0.002	0.002	0.002	0.002	0.002
Neochlamydia	0.001	0.001	0.001	0.001	0.002	0.002	0.001	0.002
Pontimonas	0.003	0.003	0.003	0.003	0.002	0.002	0.002	0.002
Sistotremastrum	0	0	0	0	0	0	0	0
Fervidicoccus	0.001	0.001	0.001	0	0	0.001	0.001	0.001
Amphiacantha	0	0	0	0	0	0	0	0
Minicystis	0.108	0.118	0.135	0.128	0.139	0.143	0.162	0.158
Cenangium	0	0	0	0	0	0	0	0
Knightiella	0	0	0	0	0	0	0	0
Sporidesmium	0	0	0	0	0	0	0	0
Coccodiella	0	0	0	0	0	0	0	0
Pelagibaca	0.022	0.021	0.023	0.022	0.019	0.019	0.019	0.019
Porphyrellus	0	0	0	0	0	0	0	0
Luteimonas	0.165	0.357	0.155	0.175	0.136	0.142	0.121	0.131
Hydromonas	0.002	0.002	0.002	0.002	0.002	0.002	0.002	0.002
Vulgatibacter	0.047	0.051	0.055	0.053	0.042	0.043	0.046	0.049
Azovibrio	0	0	0	0	0	0	0	0
Desulforhabdus	0	0	0	0	0	0	0	0
Symploca	0	0	0	0	0	0	0	0
Isoptericola	0.132	0.105	0.096	0.09	0.069	0.071	0.068	0.069
Aminobacterium	0.002	0.002	0.002	0.002	0.001	0.001	0.001	0.001
Cenangiopsis	0	0	0	0	0	0	0	0
Cronobacter	0.029	0.032	0.034	0.036	0.041	0.032	0.033	0.035
Avibacterium	0.002	0.002	0.002	0.002	0.002	0.002	0.002	0.002
Jatrophihabitans	0.036	0.035	0.03	0.032	0.024	0.024	0.022	0.024
Dematiopleospora	0	0	0	0	0	0	0	0
Janibacter	0.151	0.131	0.12	0.118	0.096	0.097	0.092	0.095
Candidatus Atelocyanobacterium	0	0	0.001	0.001	0.001	0.001	0.001	0.001
Fusarium	0.128	0.134	0.135	0.145	0.142	0.143	0.143	0.148
Rubroboletus	0	0	0	0	0	0	0	0
Rhizosphaera	0	0	0	0	0	0	0	0
Coccotrema	0	0	0	0	0	0	0	0
Ramalina	0	0	0	0	0	0	0	0
Cellulosilyticum	0.002	0.003	0.002	0.003	0.003	0.003	0.003	0.003
Robiginitalea	0.006	0.006	0.006	0.007	0.006	0.006	0.007	0.006
Metakosakonia	0	0.001	0	0.001	0.001	0.001	0.001	0.001
Actinomyces	0.317	0.309	0.299	0.309	0.224	0.224	0.225	0.23
Peltula	0	0	0	0	0	0	0	0
Candidatus Aramenus	0	0	0	0	0	0	0	0
Setophoma	0	0	0	0	0	0	0	0
Oleibacter	0	0	0	0	0	0	0	0
Candidatus Endobugula	0	0	0	0	0	0	0	0
Rhodobium	0	0	0	0	0	0	0	0
Dominikia	0	0	0	0	0	0	0	0
Sanchytrium	0	0	0	0	0	0	0	0
Moesziomyces	0.015	0.017	0.017	0.018	0.016	0.015	0.016	0.016
Meruliopsis	0	0	0	0	0	0	0	0
Thauera	0.117	0.124	0.146	0.149	0.109	0.11	0.114	0.113
Gallaecimonas	0.003	0.003	0.003	0.003	0.003	0.003	0.004	0.003
Xenodidymella	0	0	0	0	0	0	0	0
Floropilus	0	0	0	0	0	0	0	0
Halorhabdus	0.018	0.019	0.018	0.019	0.014	0.013	0.014	0.015
Cylindrospermum	0.006	0.007	0.008	0.008	0.01	0.009	0.011	0.011
Porpidia	0	0	0	0	0	0	0	0
Ignatzschineria	0	0	0	0	0	0	0	0
Ammonifex	0.006	0.006	0.007	0.008	0.005	0.004	0.005	0.005
Beggiatoa	0.002	0.002	0.002	0.002	0.002	0.002	0.003	0.003
Tetragenococcus	0.003	0.003	0.003	0.004	0.004	0.004	0.004	0.004
Thermosynechococcus	0.007	0.008	0.008	0.009	0.007	0.007	0.009	0.009
Thielavia	0	0	0	0	0	0	0	0
Albatrellus	0	0	0	0	0	0	0	0
Halostagnicola	0.009	0.01	0.01	0.01	0.008	0.007	0.008	0.008
Sphaerotilus	0.034	0.032	0.038	0.038	0.032	0.032	0.033	0.032
Halanaeroarchaeum	0.006	0.007	0.006	0.007	0.005	0.005	0.005	0.005
Francisella	0.008	0.009	0.01	0.01	0.011	0.012	0.012	0.012
Ruthenibacterium	0.007	0.008	0.008	0.008	0.007	0.007	0.007	0.007
Lentibacillus	0.002	0.002	0.002	0.003	0.002	0.002	0.002	0.002
Candidatus Photodesmus	0	0	0	0	0	0	0	0
Pyrenopeziza	0	0	0	0	0	0	0	0
Oidiodendron	0	0	0	0	0	0	0	0
Ewingella	0	0	0	0	0	0	0	0
Marivirga	0.004	0.003	0.003	0.003	0.004	0.004	0.004	0.004
Methanolacinia	0.001	0.002	0.002	0.002	0.002	0.002	0.002	0.002
Oceanihabitans	0.002	0.002	0.002	0.002	0.002	0.002	0.002	0.002
Neoscardovia	0	0	0	0	0	0	0	0
Blastopirellula	0	0	0	0	0	0	0	0
Letrouitia	0	0	0	0	0	0	0	0
Savoryella	0	0	0	0	0	0	0	0
Candidatus Methylopumilus	0.004	0.004	0.004	0.005	0.006	0.006	0.006	0.006
Natribaculum	0	0	0	0	0	0	0	0
Zooshikella	0	0	0	0	0	0	0	0
Kregervanrija	0	0	0	0	0	0	0	0
Rostriconidium	0	0	0	0	0	0	0	0
Phaeophlebiopsis	0	0	0	0	0	0	0	0
Gracilibacillus	0.002	0.002	0.002	0.002	0.002	0.002	0.002	0.002
Curvibasidium	0	0	0	0	0	0	0	0
Hyphomicrobium	0.055	0.059	0.076	0.075	0.072	0.067	0.068	0.066
Lepraria	0	0	0	0	0	0	0	0
Chlamydia	0.007	0.008	0.007	0.008	0.009	0.009	0.008	0.009
Sebaldella	0.002	0.002	0.001	0.001	0.002	0.002	0.002	0.002
Bactrospora	0	0	0	0	0	0	0	0
Collema	0	0	0	0	0	0	0	0
Niabella	0.009	0.014	0.016	0.011	0.038	0.045	0.041	0.039
Crenobacter	0.019	0.022	0.028	0.027	0.02	0.019	0.021	0.021
Gramella	0.016	0.015	0.013	0.017	0.02	0.022	0.021	0.02
Daedalea	0	0	0	0	0	0	0	0
Orceolina	0	0	0	0	0	0	0	0
Sphaerodes	0	0	0	0	0	0	0	0
Gautieria	0	0	0	0	0	0	0	0
Erysipelatoclostridium	0	0	0	0	0	0	0	0
Rhizorhapis	0	0	0	0	0	0	0	0
Monascus	0	0	0	0	0	0	0	0
Intestinimonas	0.002	0.002	0.001	0.002	0.001	0.001	0.001	0.001
Botryobasidium	0	0	0	0	0	0	0	0
Melanotaenium	0	0	0	0	0	0	0	0
Bispora	0	0	0	0	0	0	0	0
Ampelomyces	0	0	0	0	0	0	0	0
Cedecea	0.014	0.016	0.016	0.017	0.02	0.015	0.016	0.017
Brettanomyces	0	0	0	0	0	0	0	0
Catenibacterium	0	0	0	0	0	0	0	0
Lutibacter	0.003	0.003	0.003	0.003	0.005	0.005	0.005	0.004
Pachyella	0	0	0	0	0	0	0	0
Neozygites	0	0	0	0	0	0	0	0
Candidatus Hoaglandella	0	0	0.001	0	0	0	0	0
Catenulispora	0.099	0.092	0.087	0.087	0.067	0.067	0.063	0.066
Dermoloma	0	0	0	0	0	0	0	0
Puccinia	0.008	0.009	0.01	0.01	0.009	0.009	0.01	0.01
Marasmiellus	0	0	0	0	0	0	0	0
Fimicolochytrium	0	0	0	0	0	0	0	0
Sulcaria	0	0	0	0	0	0	0	0
Thermanaerovibrio	0.008	0.009	0.009	0.011	0.007	0.007	0.007	0.007
Paraburkholderia	0.348	0.37	0.42	0.418	0.363	0.366	0.386	0.385
Multifurca	0	0	0	0	0	0	0	0
Salipaludibacillus	0	0	0	0	0	0	0	0
Hydrocoleum	0	0	0	0	0	0	0	0
Articulospora	0	0	0	0	0	0	0	0
Sclerocystis	0	0	0	0	0	0	0	0
Acidothermus	0.022	0.024	0.021	0.023	0.013	0.013	0.013	0.014
Pedosphaera	0.001	0.001	0.001	0.001	0.002	0.001	0.001	0.001
Haloferax	0.036	0.038	0.038	0.039	0.032	0.031	0.033	0.033
Salinirubrum	0	0	0	0	0	0	0	0
Devosia	0.209	0.13	0.147	0.144	0.228	0.244	0.166	0.153
Thalassobius	0	0	0	0	0	0	0	0
Trichoglossum	0	0	0	0	0	0	0	0
Omphalotus	0	0	0	0	0	0	0	0
Xanthomendoza	0	0	0	0	0	0	0	0
Methylocella	0.033	0.034	0.039	0.04	0.04	0.038	0.042	0.04
Kiliasia	0	0	0	0	0	0	0	0
Methyloceanibacter	0.033	0.034	0.04	0.061	0.034	0.032	0.033	0.033
Halostella	0.011	0.011	0.012	0.011	0.009	0.009	0.009	0.009
Piptocephalis	0	0	0	0	0	0	0	0
Macrochaete	0	0	0	0	0	0	0	0
Debaryomyces	0.007	0.008	0.008	0.008	0.008	0.008	0.008	0.008
Tildeniella	0	0	0	0	0	0	0	0
Paraphoma	0	0	0	0	0	0	0	0
Rhodoblastus	0	0	0	0	0	0	0	0
Xanthocarpia	0	0	0	0	0	0	0	0
Citromicrobium	0.026	0.019	0.019	0.018	0.03	0.032	0.033	0.03
Chondromyces	0.066	0.072	0.077	0.076	0.077	0.077	0.09	0.088
[truncated: 2,048 more rows]

## Sheet: Phylum level-After rain
TABLE S1 Relative abundance of microbial communities at phylum and genus level in non-rhizosphere and rhizosphere and soils.
Name	YSJC1	YSJC2	YSJC3	YSJC4	YSJG1	YSJG2	YSJG3	YSJG4
Chrysiogenetes	0.004	0.004	0.004	0.004	0.003	0.004	0.004	0.003
Annelida	0.008	0.007	0.006	0.007	0.007	0.007	0.007	0.007
Candidatus Parcubacteria	0	0	0	0	0	0	0	0
Porifera	0.01	0.006	0.007	0.007	0.006	0.007	0.006	0.007
Streptophyta	2.809	2.893	2.134	2.791	2.546	2.29	2.781	3.651
Cyanobacteria	0.656	0.436	0.422	0.422	0.422	0.427	0.453	0.459
Coprothermobacterota	0.001	0.001	0.001	0.001	0.001	0.001	0.001	0.001
Candidatus Sumerlaeota	0.008	0.007	0.006	0.006	0.005	0.006	0.006	0.005
Chlorophyta	0.195	0.189	0.2	0.19	0.187	0.209	0.191	0.211
Onychophora	0	0	0	0	0	0	0	0
Candidatus Calescamantes	0	0	0	0	0	0	0	0
Fusobacteria	0.031	0.013	0.012	0.015	0.013	0.013	0.015	0.013
Crenarchaeota	0.038	0.035	0.034	0.045	0.028	0.027	0.029	0.03
Blastocladiomycota	0	0	0	0	0	0	0	0
Deferribacteres	0.01	0.006	0.007	0.007	0.006	0.006	0.006	0.006
Nitrospinae	0	0	0	0	0	0	0	0
candidate division NC10	0.012	0.011	0.011	0.009	0.008	0.008	0.009	0.008
Candidatus Omnitrophica	0	0	0	0	0	0	0	0
Priapulida	0.011	0.01	0.011	0.011	0.01	0.012	0.011	0.012
Negarnaviricota	0.007	0.006	0.006	0.006	0.006	0.006	0.006	0.007
Fibrobacteres	0.003	0.003	0.003	0.003	0.002	0.002	0.003	0.002
Proteobacteria	40.717	41.153	39.808	38.786	45.37	44.967	45.344	44.589
Bryozoa	0	0	0	0	0	0	0	0
Spirochaetes	0.08	0.062	0.06	0.062	0.055	0.054	0.054	0.056
Candidatus Atribacteria	0	0	0	0	0	0	0	0
Candidatus Woesebacteria	0.001	0	0	0	0	0	0	0
Lentisphaerae	0.017	0.014	0.016	0.013	0.013	0.014	0.013	0.014
Thermodesulfobacteria	0.005	0.003	0.004	0.004	0.003	0.003	0.003	0.003
Candidatus Tectomicrobia	0.001	0.001	0.001	0.001	0.001	0.001	0.001	0.001
Euglenida	0.002	0.002	0.002	0.002	0.002	0.002	0.002	0.002
Hemichordata	0.007	0.005	0.005	0.006	0.005	0.006	0.005	0.006
candidate division WWE3	0.001	0.001	0.001	0.001	0.001	0.001	0.001	0.001
Discosea	0.024	0.024	0.025	0.025	0.023	0.026	0.024	0.026
Candidatus Bipolaricaulota	0.024	0.023	0.024	0.023	0.018	0.02	0.017	0.019
Nematoda	0.216	0.167	0.165	0.187	0.167	0.173	0.175	0.183
Chlamydiae	0.011	0.008	0.008	0.01	0.008	0.008	0.009	0.008
Tenericutes	0.042	0.026	0.023	0.026	0.025	0.024	0.027	0.025
Candidatus Saccharibacteria	0.042	0.03	0.035	0.026	0.02	0.017	0.021	0.015
Chordata	7.849	6.466	6.489	6.848	6.478	6.786	6.742	7.095
Candidatus Gracilibacteria	0.001	0	0.001	0.001	0.001	0.001	0.001	0.001
Gastrotricha	0	0	0	0	0	0	0	0
Foraminifera	0	0	0	0	0	0	0	0
Tardigrada	0	0	0	0	0	0	0	0
Candidatus Berkelbacteria	0.001	0.001	0.001	0.001	0	0.001	0	0.001
Aquificae	0.014	0.01	0.01	0.01	0.009	0.008	0.008	0.008
Actinomycetota	29.848	35.147	37.138	36.483	31.807	31.601	30.706	30.496
Mucoromycota	0.09	0.287	0.116	0.088	0.183	0.126	0.225	0.158
Candidatus Campbellbacteria	0.001	0	0.001	0.001	0	0.001	0	0.001
Thaumarchaeota	0.175	0.125	0.158	0.236	0.09	0.055	0.077	0.063
Placozoa	0.003	0.002	0.002	0.002	0.002	0.002	0.002	0.002
Olpidiomycota	0	0	0	0	0	0	0	0
Rhodophyta	0.021	0.017	0.016	0.018	0.016	0.017	0.017	0.018
Candidatus Latescibacteria	0	0	0.001	0	0	0	0	0
Tubulinea	0	0	0	0	0	0	0	0
Candidatus Bathyarchaeota	0	0	0	0	0	0	0	0
Xenacoelomorpha	0	0	0	0	0	0	0	0
Candidatus Cloacimonetes	0.002	0.001	0.001	0.001	0.002	0.002	0.002	0.001
Armatimonadetes	0.047	0.039	0.041	0.037	0.036	0.039	0.04	0.04
Candidatus Korarchaeota	0	0	0	0	0	0	0	0
Calditrichaeota	0.007	0.005	0.005	0.005	0.005	0.004	0.005	0.004
Cnidaria	0.073	0.058	0.059	0.062	0.058	0.06	0.059	0.063
Kiritimatiellaeota	0.018	0.016	0.018	0.017	0.013	0.015	0.013	0.014
Candidatus Aminicenantes	0	0	0.001	0.001	0	0	0	0
Arthropoda	1.294	1.049	1.061	1.109	1.062	1.1	1.098	1.156
Evosea	0.032	0.023	0.023	0.024	0.022	0.023	0.025	0.024
Gemmatimonadetes	1.286	0.903	0.898	0.666	0.619	0.761	0.722	0.656
Echinodermata	0.098	0.078	0.08	0.086	0.076	0.083	0.079	0.088
Candidatus Wolfebacteria	0.001	0	0.001	0.001	0.001	0.001	0.001	0.001
Bacillariophyta	0.012	0.01	0.011	0.011	0.01	0.011	0.011	0.012
Brachiopoda	0.011	0.008	0.009	0.009	0.009	0.008	0.009	0.009
Cercozoa	0.002	0.001	0.001	0.002	0.002	0.002	0.002	0.002
Candidatus Beckwithbacteria	0.002	0.001	0.001	0.001	0.001	0.001	0.001	0.001
Ciliophora	0.022	0.017	0.015	0.019	0.018	0.017	0.02	0.018
Cryptophyta	0.009	0.009	0.009	0.009	0.009	0.01	0.009	0.01
Ctenophora	0	0	0	0	0	0	0	0
Synergistetes	0.042	0.037	0.041	0.038	0.031	0.033	0.031	0.032
Candidatus Geothermarchaeota	0.002	0.001	0.002	0.002	0.001	0.001	0.002	0.002
Deinococcus-Thermus	0.502	0.466	0.487	0.457	0.408	0.461	0.417	0.432
Basidiomycota	0.425	0.411	0.421	0.413	0.405	0.44	0.417	0.464
Microsporidia	0.004	0.004	0.004	0.004	0.004	0.004	0.004	0.004
Platyhelminthes	0.271	0.222	0.219	0.233	0.221	0.234	0.23	0.246
Verrucomicrobia	0.472	0.386	0.397	0.351	0.385	0.398	0.387	0.416
Candidatus Micrarchaeota	0	0	0	0	0	0	0	0
Perkinsozoa	0.003	0.003	0.003	0.003	0.003	0.003	0.003	0.003
Candidatus Melainabacteria	0.001	0.001	0.001	0.001	0.001	0.001	0.001	0.001
Dictyoglomi	0.001	0.001	0.001	0.001	0.001	0.001	0.001	0.001
Bacteroidetes	3.605	1.563	1.385	2.342	1.656	1.536	1.9	1.459
Ascomycota	1.261	1.169	1.189	1.213	1.166	1.261	1.21	1.297
Rotifera	0.001	0.001	0.001	0.001	0.001	0.001	0.001	0.002
Candidatus Microgenomates	0	0	0	0	0	0	0	0
Ignavibacteriae	0.008	0.005	0.004	0.005	0.005	0.005	0.005	0.004
Acidobacteria	0.706	0.634	0.654	0.523	0.639	0.66	0.636	0.653
Thermotogae	0.023	0.017	0.017	0.018	0.014	0.014	0.015	0.015
Candidatus Peregrinibacteria	0.005	0.004	0.005	0.004	0.004	0.004	0.003	0.004
Elusimicrobia	0.002	0.002	0.002	0.002	0.002	0.002	0.002	0.002
Euryarchaeota	0.59	0.577	0.627	0.58	0.523	0.574	0.522	0.584
Zoopagomycota	0	0	0	0	0	0	0	0
Nitrospirae	0.099	0.095	0.085	0.087	0.074	0.072	0.073	0.071
Acanthocephala	0	0	0	0	0	0	0	0
Chytridiomycota	0.009	0.007	0.007	0.007	0.007	0.008	0.008	0.008
Euglenozoa	0.104	0.098	0.105	0.101	0.097	0.109	0.1	0.111
Nanoarchaeota	0	0	0	0	0	0	0	0
Apicomplexa	0.158	0.129	0.126	0.13	0.125	0.132	0.132	0.139
Planctomycetes	3.207	2.703	3.015	3.007	2.982	3.189	3.06	2.912
Mollusca	0.096	0.077	0.078	0.083	0.077	0.082	0.079	0.086
Chaetognatha	0	0	0	0	0	0	0	0
Firmicutes	2.034	1.516	1.477	1.529	1.32	1.341	1.325	1.361
Chloroflexi	0.362	0.376	0.364	0.348	0.29	0.293	0.275	0.308
Balneolaeota	0.011	0.007	0.007	0.008	0.006	0.007	0.006	0.006
Nemertea	0	0	0	0	0	0	0	0
Caldiserica	0.001	0	0	0.001	0	0	0	0
Heterolobosea	0.004	0.003	0.003	0.003	0.003	0.003	0.004	0.003
Chlorobi	0.072	0.06	0.062	0.059	0.053	0.056	0.053	0.056

## Sheet: Genus level--After rain
TABLE S1 Relative abundance of microbial communities at phylum and genus level in non-rhizosphere and rhizosphere and soils.
Name	YSJC1	YSJC2	YSJC3	YSJC4	YSJG1	YSJG2	YSJG3	YSJG4
Kosakonia	0.021	0.018	0.02	0.02	0.018	0.02	0.019	0.019
Ochrobactrum	0.039	0.037	0.04	0.043	0.034	0.035	0.034	0.032
Gloeothece	0.006	0.004	0.004	0.005	0.003	0.004	0.004	0.004
Cardiovirus	0	0	0	0	0	0	0	0
Actinopolyspora	0.031	0.035	0.039	0.037	0.027	0.027	0.027	0.028
Cucumis	0.062	0.047	0.045	0.052	0.046	0.048	0.05	0.049
Ustilago	0.017	0.015	0.014	0.014	0.017	0.019	0.017	0.018
Chloroflexus	0.021	0.021	0.019	0.019	0.018	0.018	0.017	0.019
Piptochaetium	0	0	0	0	0	0	0	0
Terfezia	0	0	0	0	0	0	0	0
Liefievirus	0.001	0.002	0.002	0.001	0.002	0.002	0.002	0.002
Chromera	0	0	0	0	0	0	0	0
Chrysanthemum	0.001	0	0.001	0.002	0	0	0	0
Cyberlindnera	0.005	0.004	0.004	0.004	0.004	0.004	0.004	0.005
Tipula	0	0	0	0	0	0	0	0
Ferroplasma	0.001	0	0	0.001	0	0.001	0.001	0.001
Mycolicibacter	0.046	0.055	0.061	0.057	0.054	0.047	0.048	0.049
Tegillarca	0	0	0	0	0	0	0	0
Syntrichia	0	0	0	0	0	0.001	0	0
Ascovirus	0	0	0	0	0	0	0	0
Meira	0.003	0.003	0.002	0.003	0.002	0.003	0.003	0.002
Arthrinium	0	0	0	0	0	0	0	0
Herrania	0.005	0.004	0.004	0.004	0.004	0.004	0.004	0.004
Paramoeba	0	0	0	0	0	0	0	0
Gonium	0	0	0	0	0	0	0	0
Flammulina	0	0	0	0	0	0	0	0
Erigeron	0	0	0	0	0	0	0	0
Sideroxydans	0.013	0.013	0.013	0.012	0.015	0.017	0.015	0.015
Phaethon	0.002	0.001	0.001	0.001	0.001	0.001	0.002	0.002
Heterodermia	0	0	0	0	0	0	0	0
Maeota	0	0	0	0	0	0	0	0
Aethina	0.006	0.007	0.005	0.007	0.006	0.006	0.006	0.006
Colobus	0.003	0.002	0.002	0.002	0.002	0.002	0.002	0.002
Pedosphaera	0.002	0.003	0.002	0.003	0.002	0.001	0.002	0.001
Microbispora	0.001	0.001	0.001	0.001	0.001	0.001	0.001	0.001
Koshicola	0	0	0	0	0	0	0	0
Andrias	0	0	0	0	0	0	0	0
Euonymus	0	0	0	0	0	0	0	0
Panthera	0.007	0.006	0.006	0.007	0.006	0.006	0.007	0.008
Ellisochloa	0	0	0	0	0	0	0	0
Amborella	0.009	0.007	0.007	0.008	0.007	0.007	0.007	0.008
Lutzomyia	0	0	0	0	0	0	0	0
Mitosporidium	0.001	0.001	0.001	0.001	0.001	0	0.001	0.001
Agaricus	0.011	0.008	0.009	0.009	0.008	0.009	0.009	0.01
Chinchilla	0.015	0.014	0.014	0.015	0.014	0.014	0.014	0.015
Ectothiorhodospira	0.021	0.018	0.021	0.023	0.017	0.016	0.015	0.015
Krischvirus	0	0	0	0	0	0	0	0
Ilumatobacter	0.115	0.162	0.189	0.159	0.096	0.112	0.092	0.093
Schistocerca	0	0	0	0	0	0	0	0
Elizabethkingia	0.037	0.011	0.01	0.015	0.013	0.012	0.015	0.012
Picoides	0.005	0.004	0.004	0.004	0.004	0.004	0.004	0.005
Kribbella	0.129	0.187	0.291	0.17	0.214	0.136	0.199	0.144
Phelipanche	0	0	0	0	0	0	0	0
Thermoflexus	0	0	0	0	0	0	0	0
Lysobacter	0.7	0.511	0.514	0.413	0.509	0.433	0.672	0.423
Nesterenkonia	0.015	0.014	0.015	0.016	0.011	0.013	0.012	0.012
Lens	0	0	0	0	0	0	0	0
Acaromyces	0.01	0.011	0.011	0.01	0.01	0.011	0.009	0.011
Roccella	0	0	0	0	0	0	0	0
Citromicrobium	0.045	0.039	0.036	0.027	0.047	0.035	0.045	0.038
Eisenia	0	0	0	0	0	0	0	0
Delepquintavirus	0	0	0	0	0	0	0	0
Erythranthe	0.011	0.01	0.01	0.009	0.009	0.01	0.01	0.01
Jonesia	0.003	0.003	0.004	0.004	0.003	0.003	0.003	0.003
Chromobacterium	0.111	0.11	0.113	0.106	0.121	0.127	0.114	0.123
Roseobacter	0.013	0.011	0.012	0.014	0.012	0.012	0.011	0.012
Kamptonema	0	0	0	0	0	0	0	0
Nitrospirillum	0.043	0.04	0.043	0.043	0.044	0.043	0.046	0.045
Pseudoclostridium	0.002	0.002	0.001	0.001	0.001	0.001	0.001	0.001
Loboquintus	0	0	0	0	0	0	0	0
Struthio	0.007	0.005	0.007	0.007	0.005	0.005	0.005	0.006
Borrelia	0.005	0.003	0.003	0.004	0.003	0.002	0.002	0.003
Methyloceanibacter	0.048	0.048	0.058	0.07	0.045	0.046	0.043	0.045
Corbicula	0	0	0	0	0	0	0	0
Alkalilimnicola	0.022	0.019	0.023	0.023	0.017	0.018	0.016	0.017
Lysinibacillus	0.017	0.011	0.011	0.012	0.009	0.01	0.01	0.011
Pinus	0.004	0.003	0.003	0.003	0.003	0.003	0.003	0.003
Sander	0.011	0.01	0.011	0.01	0.01	0.011	0.01	0.012
Yvonnevirus	0	0	0	0	0	0	0	0
Methanolinea	0.002	0.001	0.002	0.002	0.001	0.002	0.002	0.002
Scylla	0	0	0	0	0	0	0	0
Thermogutta	0.013	0.011	0.012	0.013	0.009	0.01	0.01	0.009
Mapvirus	0	0	0	0	0	0	0	0
Xenorhabdus	0.008	0.008	0.008	0.009	0.008	0.008	0.009	0.008
Mycolicibacterium	0.543	0.687	0.764	0.721	0.934	0.62	0.786	0.706
Maricaulis	0.015	0.014	0.015	0.014	0.014	0.014	0.014	0.014
Monosiga	0.008	0.007	0.008	0.008	0.007	0.007	0.008	0.009
Thermovirga	0.002	0.001	0.001	0.001	0.001	0.001	0.001	0.001
Desulfococcus	0.026	0.021	0.025	0.022	0.019	0.02	0.018	0.019
Agarivorans	0.002	0.001	0.001	0.002	0.001	0.001	0.001	0.001
Monascus	0	0	0	0	0	0	0	0
Pradovirus	0	0	0	0	0	0	0	0
Estrella	0	0	0	0	0	0	0	0
Aquatica	0	0	0	0	0	0	0	0
Dermacentor	0	0	0	0	0	0	0	0
Roseiflexus	0.047	0.045	0.044	0.043	0.04	0.043	0.039	0.046
Allochromatium	0.022	0.021	0.024	0.023	0.021	0.021	0.02	0.02
Urostyla	0	0	0	0	0	0	0	0
Bactrocera	0.02	0.015	0.014	0.016	0.015	0.016	0.015	0.016
Corapipo	0.004	0.004	0.004	0.004	0.003	0.004	0.004	0.004
Pseudogulbenkiania	0.021	0.022	0.024	0.02	0.023	0.025	0.022	0.023
Candidatus Paracaedibacter	0.001	0.001	0.001	0.001	0.001	0.001	0.001	0.001
Pasteuria	0	0	0	0	0	0	0	0
Borodinellopsis	0	0	0	0	0	0	0	0
Linepithema	0.008	0.008	0.007	0.007	0.006	0.007	0.008	0.007
Gloeophyllum	0.008	0.007	0.007	0.007	0.008	0.008	0.008	0.009
Ignavibacterium	0.005	0.002	0.002	0.002	0.002	0.002	0.002	0.002
Jaminaea	0.006	0.006	0.007	0.006	0.006	0.006	0.006	0.007
Candidatus Ishikawaella	0.001	0	0	0	0	0	0	0
Methylobacillus	0.007	0.006	0.005	0.006	0.006	0.007	0.006	0.006
Notechis	0.005	0.004	0.004	0.004	0.004	0.004	0.003	0.004
Lemur	0	0	0	0	0	0	0	0
Utricularia	0	0	0	0	0	0	0	0
Impatiens	0	0	0	0	0	0	0	0
Erinaceus	0.011	0.01	0.01	0.01	0.01	0.01	0.01	0.011
Palaemon	0	0	0	0	0	0	0	0
Gilvibacter	0.005	0.002	0.002	0.004	0.002	0.001	0.002	0.002
Korravirus	0	0	0	0	0.001	0.001	0.001	0.001
Methanococcoides	0.002	0.001	0.001	0.001	0.001	0.001	0.001	0.001
Acetobacterium	0.004	0.004	0.003	0.003	0.004	0.003	0.003	0.003
Tubulanus	0	0	0	0	0	0	0	0
Capronia	0.013	0.011	0.012	0.011	0.011	0.012	0.011	0.012
Calidris	0.009	0.007	0.008	0.008	0.008	0.009	0.008	0.008
Atlantibacter	0.003	0.003	0.003	0.003	0.003	0.003	0.003	0.003
Acidianus	0.003	0.002	0.001	0.002	0.002	0.002	0.002	0.002
Thiobacillus	0.035	0.034	0.035	0.031	0.037	0.039	0.036	0.038
Biston	0	0	0	0	0	0	0	0
Cloacibacillus	0.007	0.007	0.007	0.006	0.006	0.007	0.007	0.007
Tombusvirus	0	0	0	0	0	0	0	0
Terriglobus	0.09	0.085	0.08	0.069	0.087	0.09	0.087	0.088
Candidatus Walczuchella	0.001	0	0.001	0.001	0	0	0	0
Chryseobacterium	0.196	0.074	0.06	0.096	0.087	0.076	0.118	0.076
Anoecia	0	0	0	0	0	0	0	0
Holosalinivirus	0	0	0	0	0	0	0	0
Secale	0.005	0.006	0.001	0.003	0.005	0.001	0.008	0.025
Desulfurobacterium	0.001	0.001	0.001	0.001	0.001	0.001	0.001	0.001
Platichthys	0	0	0	0	0	0	0	0
Polypedates	0	0	0	0	0	0	0	0
Biomphalaria	0.011	0.009	0.009	0.009	0.008	0.008	0.008	0.009
Confluentimicrobium	0.016	0.014	0.017	0.016	0.013	0.014	0.014	0.014
Anastrepha	0	0	0	0	0	0	0	0
Agropyron	0.007	0.004	0.001	0.002	0.007	0	0.01	0.039
Candidatus Acetothermum	0.005	0.004	0.005	0.004	0.003	0.003	0.003	0.003
Crassaminicella	0.002	0.001	0.001	0.001	0.001	0.001	0.001	0.001
Maribius	0.012	0.011	0.012	0.013	0.01	0.011	0.01	0.01
Cobitis	0	0	0	0	0	0	0	0
Sedum	0	0	0	0	0	0	0	0
Piscirickettsia	0.003	0.002	0.001	0.002	0.001	0.001	0.001	0.001
Lacimicrobium	0.004	0.003	0.004	0.005	0.003	0.003	0.003	0.003
Carlavirus	0	0	0	0	0	0	0	0
Lyophyllum	0	0	0	0	0	0	0	0
Malonomonas	0	0	0	0	0	0	0	0
Nymphadoravirus	0	0	0	0	0	0	0	0
Blastomonas	0.072	0.069	0.052	0.04	0.092	0.068	0.086	0.076
Myxococcus	0.433	0.504	0.462	0.427	0.502	0.559	0.492	0.599
Wasmannia	0.008	0.008	0.007	0.007	0.007	0.007	0.007	0.008
Pleurastrum	0	0	0	0	0	0	0	0
Buttersvirus	0	0	0	0	0	0	0	0
Ampelovirus	0	0	0	0	0	0	0	0
Persephonella	0.002	0.001	0.001	0.002	0.001	0.001	0.001	0.001
Taiwania	0	0	0	0	0	0	0	0
Cylindrospermum	0.007	0.006	0.005	0.006	0.007	0.007	0.007	0.007
Halohasta	0.004	0.004	0.004	0.004	0.003	0.004	0.003	0.004
Gamaleyavirus	0	0	0	0	0	0	0	0
Gymnogyps	0	0	0	0	0	0	0	0
Chloromonas	0.001	0	0	0	0	0	0	0
Basiria	0	0	0	0	0	0	0	0
Sonchus	0	0	0	0	0	0	0	0
Ampelodesmos	0.001	0	0	0.003	0	0	0	0
Carica	0.008	0.007	0.007	0.007	0.007	0.007	0.007	0.008
Baltimorevirus	0	0	0	0	0	0	0	0
Nocardiopsis	0.152	0.157	0.173	0.162	0.131	0.137	0.128	0.132
Fischerella	0.008	0.005	0.005	0.005	0.006	0.005	0.005	0.005
Picea	0.006	0.005	0.005	0.005	0.005	0.005	0.005	0.005
Amphiprion	0.009	0.008	0.008	0.009	0.008	0.008	0.008	0.009
Sulfuricurvum	0.003	0.002	0.002	0.002	0.002	0.002	0.002	0.002
Amoeba	0	0	0	0	0	0	0	0
Sedimentitalea	0.005	0.005	0.005	0.006	0.005	0.004	0.005	0.005
Gavia	0.001	0.001	0.001	0.001	0.001	0.001	0.001	0.001
Winogradskyella	0.023	0.005	0.004	0.013	0.005	0.005	0.006	0.005
Okibacterium	0	0	0	0	0	0	0	0
Synura	0	0	0	0	0	0	0	0
Ailuropoda	0.005	0.005	0.006	0.005	0.005	0.006	0.005	0.006
Propionibacterium	0.073	0.075	0.08	0.08	0.062	0.068	0.063	0.064
Echinops	0.009	0.009	0.01	0.009	0.009	0.009	0.008	0.009
Thiomicrospira	0.004	0.002	0.003	0.003	0.003	0.003	0.003	0.003
Leadbetterella	0.005	0.002	0.002	0.003	0.003	0.002	0.003	0.002
Varanus	0	0	0	0	0	0	0	0
Lentivirus	0.009	0.007	0.007	0.008	0.007	0.007	0.007	0.007
Ignicoccus	0.001	0.001	0.001	0.001	0.001	0.001	0.001	0.001
Dunaliella	0	0	0	0	0	0	0	0
Halocella	0.002	0.002	0.002	0.001	0.001	0.001	0.001	0.001
Stigmatella	0.081	0.107	0.085	0.083	0.143	0.14	0.111	0.187
Galeopterus	0.009	0.007	0.008	0.008	0.007	0.007	0.007	0.008
Glarea	0.004	0.004	0.004	0.004	0.003	0.005	0.004	0.004
Chroococcidiopsis	0.008	0.005	0.005	0.005	0.005	0.005	0.005	0.005
Diaphorobacter	0.003	0.004	0.004	0.004	0.004	0.005	0.005	0.005
Phleum	0	0	0	0.002	0.002	0.001	0.002	0.001
Ionavirus	0	0	0	0	0	0	0	0
Oceanobacillus	0.006	0.004	0.004	0.005	0.004	0.004	0.004	0.003
Passalora	0	0	0	0	0	0	0	0
Candidatus Accumulibacter	0.034	0.031	0.032	0.03	0.032	0.035	0.031	0.031
Cypovirus	0	0	0	0	0	0	0	0
Pseudodiaptomus	0	0	0	0	0	0	0	0
Echinococcus	0.004	0.004	0.003	0.004	0.004	0.004	0.003	0.004
Halococcus	0	0	0	0	0	0	0	0
Closterovirus	0	0	0	0	0	0	0	0
Boehmeria	0	0	0	0	0	0	0	0
Eurypyga	0.003	0.002	0.002	0.002	0.002	0.002	0.002	0.002
Alyxoria	0	0	0	0	0	0	0	0
Aureobasidium	0.015	0.013	0.014	0.013	0.013	0.014	0.013	0.015
Pseudoalteromonas	0.049	0.035	0.033	0.039	0.033	0.034	0.034	0.034
Cercospora	0.017	0.015	0.018	0.016	0.016	0.017	0.017	0.018
Cricetulus	0.013	0.01	0.01	0.011	0.01	0.011	0.011	0.012
Oncomelania	0	0	0	0	0	0	0	0
Mosigvirus	0	0	0	0	0	0	0	0
Loxodonta	0.013	0.011	0.012	0.012	0.012	0.013	0.012	0.013
Nickievirus	0	0	0	0	0	0	0	0
Robiginitalea	0.009	0.006	0.007	0.008	0.005	0.006	0.006	0.005
Mixta	0.006	0.006	0.006	0.005	0.006	0.007	0.006	0.006
Candidatus Atelocyanobacterium	0.001	0	0	0	0	0	0	0
Cereibacter	0	0	0	0	0	0	0	0
Cherax	0	0	0	0	0	0	0	0
Aliiarcobacter	0.001	0	0	0	0	0	0	0
Pohlia	0	0	0	0	0	0	0	0
Paenisporosarcina	0.002	0.002	0.002	0.002	0.001	0.002	0.001	0.001
Phanerochaete	0.011	0.009	0.01	0.009	0.009	0.01	0.009	0.01
Jasminevirus	0	0	0	0	0	0	0	0
Phaeodactylum	0.006	0.005	0.006	0.006	0.005	0.005	0.005	0.006
Closterium	0	0	0	0	0	0	0	0
Phascolarctos	0.011	0.01	0.011	0.011	0.009	0.011	0.01	0.011
Kalmanozyma	0.006	0.006	0.006	0.006	0.006	0.007	0.006	0.006
Cellulomonas	0.28	0.329	0.339	0.337	0.275	0.304	0.278	0.285
Aviadenovirus	0	0	0	0.001	0	0	0	0
Candidatus Nitrotoga	0.008	0.007	0.008	0.007	0.006	0.007	0.006	0.006
Pseudacidovorax	0	0	0	0	0	0	0	0
Ethanoligenens	0.009	0.008	0.008	0.008	0.006	0.007	0.006	0.007
Reyvirus	0	0	0	0	0	0	0	0
Moneuplotes	0	0	0	0	0	0	0	0
Sulfuriflexus	0.005	0.005	0.005	0.005	0.004	0.004	0.004	0.004
Thermobacillus	0.024	0.024	0.025	0.023	0.02	0.021	0.019	0.021
Kwoniella	0.011	0.01	0.01	0.011	0.01	0.011	0.011	0.012
Dermatophilus	0.005	0.005	0.005	0.005	0.003	0.004	0.003	0.003
Myrmeleon	0	0	0	0	0	0	0	0
Thalassophryne	0.127	0.106	0.106	0.114	0.104	0.11	0.109	0.118
Proasellus	0	0	0	0	0	0	0	0
Empedobacter	0.005	0.001	0.001	0.002	0.002	0.002	0.002	0.002
Muriicola	0.005	0.002	0.002	0.005	0.002	0.002	0.002	0.002
Gryllotalpicola	0.03	0.036	0.036	0.033	0.033	0.033	0.032	0.032
Phialocephala	0.007	0.007	0.006	0.006	0.006	0.006	0.006	0.006
Novibacillus	0.005	0.004	0.004	0.005	0.004	0.004	0.004	0.004
Starkeya	0.052	0.059	0.06	0.062	0.063	0.069	0.065	0.063
Thermovibrio	0.002	0.002	0.002	0.002	0.002	0.002	0.002	0.002
Silvanigrella	0.002	0.001	0.001	0.001	0.001	0.001	0.001	0.001
Xanthomonas	0.544	0.411	0.417	0.355	0.367	0.333	0.425	0.35
Urechis	0	0	0	0	0	0	0	0
Pangasianodon	0.013	0.01	0.011	0.011	0.01	0.01	0.011	0.012
Crithidia	0	0	0.001	0.001	0.001	0.001	0.001	0.001
Halorhabdus	0.013	0.013	0.015	0.012	0.012	0.012	0.011	0.012
Oryzomicrobium	0.017	0.017	0.02	0.018	0.021	0.021	0.019	0.02
Longibaculum	0	0	0	0	0	0	0	0
Mycetohabitans	0.011	0.013	0.012	0.011	0.014	0.015	0.012	0.013
Alphavirus	0	0	0	0	0	0	0	0
Roseomonas	0.092	0.09	0.086	0.096	0.1	0.106	0.111	0.109
Vitrella	0	0	0	0	0	0	0	0
Bryum	0	0	0	0	0	0	0	0
Abies	0	0	0	0	0	0	0	0
Halostella	0.007	0.008	0.008	0.008	0.007	0.008	0.007	0.008
Cyperus	0	0	0	0	0	0	0	0
Solibacillus	0.004	0.002	0.002	0.003	0.002	0.002	0.002	0.002
Morbillivirus	0	0	0	0	0	0	0	0
Methanofollis	0.006	0.006	0.007	0.006	0.005	0.005	0.005	0.006
Candidatus Caldiarchaeum	0.001	0.001	0.001	0.001	0.001	0.001	0	0.001
Dinoponera	0.012	0.01	0.009	0.01	0.009	0.011	0.01	0.01
Pseudomonas	2.262	2.166	2.31	2.374	2.147	2.217	2.198	2.205
Salegentibacter	0.031	0.005	0.004	0.021	0.004	0.004	0.005	0.004
Sinomonas	0.067	0.08	0.08	0.081	0.066	0.07	0.064	0.066
Flaviflexus	0.021	0.022	0.024	0.022	0.017	0.018	0.017	0.017
Metajapyx	0	0	0	0	0	0	0	0
Methylovulum	0.005	0.004	0.004	0.004	0.004	0.004	0.004	0.004
Baccharis	0	0	0	0	0	0	0	0
Sophora	0	0	0	0	0	0	0	0
Blastococcus	0.085	0.165	0.112	0.179	0.176	0.183	0.181	0.193
Peduovirus	0	0	0	0	0	0	0	0
Zonotrichia	0.008	0.007	0.007	0.007	0.007	0.007	0.007	0.008
Pongo	0.017	0.013	0.013	0.013	0.013	0.013	0.013	0.015
Cytophaga	0.01	0.004	0.004	0.005	0.004	0.004	0.005	0.003
Natrinema	0.028	0.03	0.031	0.03	0.026	0.03	0.026	0.029
Sporisorium	0.033	0.031	0.033	0.032	0.03	0.034	0.032	0.035
Cyclobacterium	0.018	0.008	0.006	0.013	0.006	0.006	0.006	0.005
Psychromonas	0.003	0.002	0.003	0.002	0.003	0.002	0.002	0.002
Pigmentiphaga	0.055	0.062	0.06	0.057	0.073	0.077	0.068	0.07
Ctenotus	0	0	0	0	0	0	0	0
Hirsutella	0	0	0	0	0	0	0	0
Acyrthosiphon	0.008	0.007	0.007	0.008	0.009	0.007	0.011	0.008
Pyrus	0.007	0.006	0.005	0.005	0.006	0.006	0.006	0.007
Leifsonia	0.116	0.139	0.138	0.132	0.15	0.131	0.142	0.12
Pseudoperonospora	0	0	0	0	0	0	0	0
Winklervirus	0	0	0	0	0	0	0	0
Pseudovibrio	0.005	0.005	0.005	0.006	0.005	0.005	0.005	0.005
Pleurocapsa	0.004	0.003	0.003	0.003	0.003	0.003	0.003	0.003
Arhodomonas	0	0	0	0	0	0	0	0
Coccidioides	0.004	0.004	0.004	0.004	0.004	0.005	0.004	0.005
Entamoeba	0.009	0.007	0.006	0.006	0.006	0.006	0.007	0.006
Finegoldia	0.002	0.001	0.001	0.001	0.001	0	0.001	0.001
Arachidicoccus	0.089	0.02	0.011	0.015	0.027	0.026	0.034	0.022
Rickettsiella	0.001	0.001	0.001	0.001	0.001	0.001	0.001	0.001
Braya	0	0	0	0	0	0	0	0
Aminobacterium	0.002	0.002	0.002	0.002	0.001	0.001	0.001	0.001
Dicrocoelium	0.066	0.055	0.055	0.057	0.056	0.057	0.056	0.061
Olsenella	0.04	0.043	0.044	0.042	0.035	0.038	0.034	0.035
Sphaerulina	0.005	0.005	0.006	0.005	0.005	0.005	0.005	0.005
Cornellvirus	0	0	0	0	0	0	0	0
Halothermothrix	0.002	0.002	0.002	0.002	0.001	0.001	0.001	0.001
Collimonas	0.061	0.064	0.062	0.06	0.072	0.08	0.069	0.07
Chromatium	0	0	0	0	0	0	0	0
Granulosicoccus	0.007	0.006	0.007	0.007	0.006	0.005	0.005	0.005
Asilus	0	0	0	0	0	0	0	0
Paravannella	0	0	0	0	0	0	0	0
Hildenbrandia	0	0	0	0	0	0	0	0
Cariama	0.001	0.001	0.002	0.001	0.001	0.001	0.001	0.001
Elerivirus	0	0	0	0	0	0	0	0
Agrotis	0	0	0	0	0	0	0	0
Phlyctis	0	0	0	0	0	0	0	0
Ostomopsis	0	0	0	0	0	0	0	0
Sporomusa	0.004	0.003	0.004	0.004	0.003	0.003	0.003	0.003
Beta	0.008	0.007	0.007	0.008	0.007	0.007	0.008	0.008
Entomoplasma	0.001	0.001	0.001	0.001	0.001	0.001	0.001	0.001
Porolithon	0	0	0	0	0	0	0	0
Nitunavirus	0	0	0	0	0	0	0	0
Blastochloris	0.085	0.096	0.101	0.105	0.106	0.11	0.106	0.105
Sus	0.064	0.053	0.054	0.058	0.052	0.055	0.053	0.057
Verminephrobacter	0.025	0.028	0.026	0.025	0.032	0.034	0.033	0.034
Copidosoma	0.008	0.008	0.008	0.008	0.008	0.008	0.007	0.009
Niveispirillum	0.02	0.019	0.019	0.019	0.019	0.02	0.021	0.019
Starmerella	0	0	0	0	0	0	0	0
Codonopsis	0	0	0	0	0	0	0	0
Chondromyces	0.095	0.097	0.106	0.09	0.105	0.147	0.125	0.131
Bombina	0	0	0	0	0	0	0	0
Bursaphelenchus	0	0	0	0	0	0	0	0
Aphyllon	0	0	0	0	0	0	0	0
Avernus	0	0	0	0	0	0	0	0
Anopheles	0.062	0.055	0.057	0.058	0.054	0.058	0.056	0.06
Sutterella	0.018	0.018	0.018	0.016	0.019	0.02	0.017	0.019
Kojivirus	0	0	0	0	0	0	0	0
Gammarus	0	0	0	0	0	0	0	0
Equus	0.029	0.024	0.026	0.028	0.024	0.027	0.027	0.028
Sycon	0	0	0	0	0	0	0	0
Rhadinoceraea	0	0	0	0	0	0	0	0
Cavenderia	0.004	0.004	0.004	0.004	0.004	0.004	0.004	0.004
Thiococcus	0	0	0	0	0	0	0	0
Squalus	0	0	0	0	0	0	0	0
Tannerella	0.013	0.01	0.01	0.009	0.009	0.01	0.009	0.01
Glaciibacter	0	0	0	0	0	0	0	0
Fabibacter	0.008	0.003	0.003	0.006	0.003	0.003	0.003	0.003
Ictidomys	0.005	0.004	0.005	0.005	0.004	0.005	0.004	0.005
Lachancea	0.004	0.004	0.004	0.005	0.004	0.005	0.004	0.005
Melopsittacus	0.009	0.007	0.007	0.008	0.007	0.008	0.007	0.008
Saimiri	0.006	0.006	0.006	0.006	0.005	0.006	0.006	0.006
Rickettsia	0.008	0.005	0.005	0.006	0.005	0.007	0.005	0.006
Undibacterium	0.005	0.004	0.004	0.003	0.004	0.004	0.004	0.004
Pheidole	0	0	0	0	0	0	0	0
Oculatella	0	0	0	0	0	0	0	0
Neolamprologus	0.003	0.002	0.003	0.003	0.003	0.003	0.003	0.003
Gallionella	0.006	0.005	0.004	0.005	0.005	0.005	0.005	0.005
Hydromonas	0.002	0.002	0.002	0.002	0.002	0.002	0.002	0.002
Welwitschia	0	0	0	0	0	0	0	0
Halobacteriovorax	0.003	0.003	0.002	0.003	0.003	0.002	0.003	0.002
Snodgrassella	0.002	0.001	0.001	0.001	0.001	0.001	0.001	0.001
Rhodobacter	0.195	0.181	0.201	0.207	0.177	0.188	0.181	0.181
Rugosibacter	0.008	0.007	0.007	0.006	0.007	0.007	0.006	0.006
Clostridioides	0.004	0.002	0.002	0.003	0.002	0.002	0.002	0.002
Prorocentrum	0	0	0	0	0	0	0	0
Aphanomyces	0.027	0.025	0.025	0.025	0.024	0.026	0.025	0.026
Nocardia	0.529	0.59	0.633	0.585	0.52	0.522	0.5	0.527
Neogoniolithon	0	0	0	0	0	0	0	0
Micavibrio	0.008	0.008	0.009	0.01	0.007	0.008	0.008	0.008
Jiaodavirus	0	0	0	0	0	0	0	0
Cyphellophora	0.007	0.007	0.007	0.008	0.007	0.007	0.006	0.008
Desulfocapsa	0.003	0.002	0.002	0.002	0.002	0.002	0.002	0.002
Potexvirus	0	0	0	0	0	0	0	0
Ezakiella	0.001	0.001	0.001	0.001	0.001	0	0	0.001
Mentha	0	0	0	0	0	0	0	0
Anaerobiospirillum	0	0	0	0	0	0	0	0
Caldisericum	0.001	0	0.001	0.001	0	0	0	0.001
Gemella	0.002	0.001	0.001	0.001	0.001	0.001	0.001	0.001
Gallaecimonas	0.003	0.002	0.003	0.003	0.002	0.002	0.002	0.003
Microtetraspora	0	0	0	0	0	0	0	0
Helicoverpa	0.011	0.009	0.011	0.009	0.009	0.009	0.01	0.01
Forsythia	0	0	0	0	0	0	0	0
Isodon	0	0	0	0	0	0	0	0
Camelina	0.015	0.012	0.012	0.013	0.012	0.013	0.012	0.014
Trigonodera	0	0	0	0	0	0	0	0
Arcticibacterium	0.005	0.003	0.002	0.003	0.002	0.003	0.003	0.002
Gopherus	0.013	0.012	0.012	0.012	0.012	0.012	0.012	0.012
Candidatus Magnetobacterium	0	0	0	0	0	0	0	0
Rhodothalassium	0	0	0	0	0	0	0	0
Vanrija	0	0	0	0	0	0	0	0
Orthoreovirus	0	0	0	0	0	0	0	0
Nitrosococcus	0.015	0.012	0.014	0.014	0.012	0.011	0.011	0.011
Sanguibacter	0.037	0.043	0.044	0.043	0.036	0.037	0.036	0.036
Planobispora	0.001	0.001	0.001	0.001	0.001	0.001	0.001	0.001
Cnaphalocrocis	0	0	0	0	0	0	0	0
Laribacter	0.014	0.013	0.014	0.013	0.016	0.015	0.014	0.014
Parashewanella	0.002	0.002	0.002	0.002	0.002	0.002	0.002	0.002
Conocephalus	0	0	0	0	0	0	0	0
Curcuma	0	0	0	0	0	0	0	0
Ganoderma	0.007	0.006	0.006	0.006	0.006	0.006	0.006	0.006
Thermus	0.083	0.074	0.082	0.078	0.059	0.063	0.057	0.061
Dinoroseobacter	0.021	0.018	0.02	0.021	0.016	0.02	0.018	0.018
Mustela	0.011	0.01	0.011	0.011	0.01	0.011	0.011	0.011
Acidihalobacter	0.048	0.041	0.048	0.046	0.039	0.042	0.04	0.04
Megasphaera	0.014	0.012	0.011	0.011	0.01	0.01	0.011	0.012
Obolenskvirus	0	0	0	0	0	0	0	0
Mnemiopsis	0	0	0	0	0	0	0	0
Chloroparvula	0	0	0	0	0	0	0	0
Betabaculovirus	0.001	0	0.001	0.001	0	0.001	0.001	0.001
Trichomonas	0.008	0.006	0.006	0.006	0.006	0.006	0.006	0.007
Petromyzon	0.001	0.001	0	0.001	0.001	0.001	0.001	0.001
Prunus	0.05	0.041	0.041	0.044	0.04	0.042	0.042	0.045
Peptoniphilus	0.004	0.003	0.004	0.004	0.003	0.003	0.003	0.003
Yamagishiella	0	0	0	0	0	0	0	0
Porphyridium	0	0	0	0	0	0	0	0
Tripsacum	0	0	0	0	0	0	0	0
Bruynoghevirus	0	0	0	0	0	0	0	0
Microvirus	0	0	0	0	0	0	0	0
Plasmodiophora	0	0	0	0	0	0	0	0
Actinidia	0	0	0	0	0	0	0	0
Prasinovirus	0.001	0	0.001	0.001	0	0	0.001	0.001
Kocuria	0.187	0.212	0.218	0.27	0.166	0.182	0.169	0.167
Dechloromonas	0.024	0.022	0.024	0.022	0.024	0.026	0.023	0.026
Echinochloa	0	0	0	0	0	0	0	0
Acetohalobium	0.001	0.001	0.001	0.001	0.001	0.001	0.001	0.001
Jenstvirus	0	0	0	0	0	0	0	0
Botrytis	0.011	0.009	0.008	0.01	0.009	0.01	0.009	0.009
Microbulbifer	0.035	0.027	0.031	0.035	0.024	0.025	0.024	0.024
Drosophila	0.299	0.263	0.272	0.275	0.254	0.272	0.263	0.279
Achnatherum	0	0	0	0.001	0	0	0	0
Strigomonas	0.001	0.001	0.001	0.001	0.001	0.001	0.001	0.001
Felis	0.008	0.007	0.006	0.007	0.007	0.007	0.007	0.008
Suricata	0.013	0.012	0.012	0.014	0.011	0.013	0.012	0.013
Moorea	0.016	0.01	0.01	0.009	0.009	0.01	0.009	0.01
Myohalovirus	0	0	0	0	0	0	0	0
Selaginella	0.016	0.014	0.015	0.014	0.014	0.015	0.014	0.015
Conogethes	0	0	0	0	0	0	0	0
Ctenopharyngodon	0	0	0	0	0	0	0	0
Microtus	0.01	0.009	0.009	0.009	0.009	0.009	0.009	0.01
Ensifer	0.118	0.118	0.136	0.147	0.113	0.119	0.114	0.111
Castellaniella	0.027	0.028	0.028	0.027	0.029	0.031	0.027	0.029
Dictyopteris	0	0	0	0	0	0	0	0
Aquimarina	0.02	0.006	0.005	0.014	0.006	0.005	0.007	0.006
Abidjanvirus	0	0	0	0	0	0	0	0
Hypsizygus	0	0	0	0	0	0	0	0
Syngnathus	0.065	0.054	0.056	0.058	0.055	0.058	0.057	0.061
Vequintavirus	0	0	0	0	0	0	0	0
Tigriopus	0	0	0	0	0	0	0	0
Verrucomicrobium	0.105	0.078	0.08	0.07	0.073	0.078	0.075	0.078
Microchaete	0.002	0.002	0.002	0.002	0.002	0.002	0.002	0.002
Phaeovirus	0	0	0	0	0	0	0	0
Neorhizobium	0.086	0.09	0.094	0.104	0.099	0.106	0.106	0.098
Desulfohalobium	0.007	0.006	0.006	0.005	0.005	0.005	0.005	0.005
Rhodanobacter	0.058	0.052	0.058	0.051	0.052	0.053	0.053	0.052
Riptortus	0.001	0	0	0	0	0	0	0
Alkalitalea	0.006	0.002	0.002	0.003	0.002	0.002	0.002	0.002
Proboscivirus	0	0	0	0	0	0	0	0
Monotropa	0	0	0	0	0	0	0	0
Chaetomium	0.017	0.016	0.018	0.017	0.016	0.019	0.016	0.019
Vanessa	0.01	0.008	0.008	0.008	0.009	0.008	0.008	0.008
Manis	0.012	0.011	0.012	0.011	0.011	0.012	0.011	0.013
Advenella	0.014	0.01	0.012	0.01	0.011	0.012	0.01	0.011
Haematococcus	0.001	0	0	0	0	0	0	0
Uncinocarpus	0.003	0.002	0.003	0.002	0.002	0.003	0.003	0.003
Brachyspira	0.007	0.004	0.003	0.004	0.004	0.003	0.003	0.003
Klebsiella	0.07	0.062	0.065	0.065	0.062	0.065	0.063	0.065
Lygeum	0	0	0	0	0	0	0	0
Ceratina	0.01	0.007	0.007	0.008	0.007	0.008	0.007	0.008
Candidatus Nitrosoglobus	0.001	0.001	0.001	0.001	0.001	0.001	0.001	0.001
Oedogonium	0	0	0	0	0	0	0	0
Psychroflexus	0.007	0.002	0.001	0.004	0.002	0.001	0.002	0.001
Halochromatium	0	0	0	0	0	0	0	0
Kaloula	0.001	0.001	0.001	0.001	0.001	0.001	0.001	0.001
Maylandia	0.001	0.001	0.001	0.001	0.001	0.001	0.001	0.001
Sporobolus	0	0	0	0	0	0	0	0
Trachelomonas	0	0	0	0	0	0	0	0
Orthonairovirus	0	0	0	0	0	0	0	0
Tokudaia	0	0	0.001	0	0	0	0	0.001
Jakoba	0	0	0	0	0	0	0	0
Ceriodaphnia	0	0	0	0	0	0	0	0
Microcebus	0.018	0.016	0.016	0.017	0.016	0.017	0.016	0.017
Dimocarpus	0	0	0	0	0	0	0	0
Sphaerochaeta	0.005	0.005	0.004	0.004	0.004	0.004	0.004	0.004
Sarcinofilum	0	0	0	0	0	0	0	0
Griffithsia	0	0	0	0	0	0	0	0
Aureimonas	0.073	0.075	0.081	0.084	0.078	0.084	0.078	0.081
Cyclotella	0	0	0	0	0	0	0	0
Leptonychotes	0.006	0.005	0.006	0.006	0.005	0.006	0.006	0.006
Candidatus Zinderia	0	0	0	0	0	0	0	0
Pyrobaculum	0.009	0.009	0.008	0.008	0.008	0.008	0.009	0.009
Onthophagus	0.014	0.005	0.005	0.005	0.005	0.005	0.006	0.005
Dactylis	0	0	0	0	0	0	0	0
Immundisolibacter	0.03	0.025	0.03	0.028	0.024	0.026	0.024	0.025
Salvia	0.001	0.001	0.001	0.001	0.001	0.001	0.001	0.001
Minunavirus	0	0	0	0	0	0	0	0
Schwenckfeldina	0	0	0	0	0	0	0	0
Arachis	0.053	0.041	0.04	0.045	0.042	0.041	0.041	0.044
Wolinella	0.001	0.001	0.001	0.001	0.001	0.001	0.001	0.001
Dendronephthya	0.01	0.009	0.009	0.009	0.008	0.008	0.008	0.009
Micrococcus	0.058	0.067	0.067	0.068	0.055	0.058	0.053	0.057
Micromonas	0.058	0.06	0.063	0.058	0.058	0.065	0.059	0.064
Ricinus	0.009	0.007	0.006	0.007	0.007	0.007	0.007	0.007
Candidatus Tokpelaia	0.004	0.003	0.004	0.004	0.003	0.003	0.003	0.003
Cohaesibacter	0.009	0.009	0.009	0.011	0.009	0.009	0.008	0.009
Flintibacter	0.005	0.004	0.005	0.005	0.004	0.004	0.004	0.004
Raoultella	0.018	0.014	0.013	0.013	0.013	0.014	0.012	0.013
Pyricularia	0.044	0.04	0.041	0.041	0.039	0.041	0.041	0.044
Globicephala	0.003	0.003	0.003	0.003	0.003	0.003	0.003	0.003
Paeniglutamicibacter	0	0	0	0	0	0	0	0
Orbivirus	0.001	0.001	0.001	0.001	0.001	0.001	0.001	0.001
Cervus	0	0	0	0	0	0	0	0
Candidatus Methanomethylophilus	0.002	0.001	0.001	0.001	0.001	0.001	0.001	0.001
Alligator	0.02	0.018	0.019	0.02	0.018	0.02	0.019	0.019
Rippkaea	0.002	0.002	0.002	0.002	0.002	0.002	0.002	0.002
Centruroides	0.012	0.008	0.007	0.009	0.008	0.008	0.008	0.008
Argiope	0	0	0	0	0	0	0	0
Lotus	0.014	0.011	0.011	0.011	0.011	0.012	0.012	0.012
Platynereis	0	0	0	0	0	0	0	0
Gramella	0.066	0.014	0.014	0.063	0.015	0.013	0.017	0.013
Pasteurella	0.003	0.002	0.002	0.003	0.002	0.002	0.002	0.002
Youhaiella	0.009	0.009	0.012	0.016	0.01	0.01	0.011	0.009
Monoraphidium	0.028	0.027	0.029	0.027	0.027	0.032	0.028	0.032
Rheum	0	0	0	0	0	0	0	0
Eunotia	0	0	0	0	0	0	0	0
Dryopteris	0	0	0	0	0	0	0	0
Peltodytes	0	0	0	0	0	0	0	0
Pedobacter	0.133	0.045	0.032	0.052	0.055	0.047	0.071	0.044
Gloeotilopsis	0	0	0	0	0	0	0	0
Brachybacterium	0.196	0.217	0.229	0.224	0.179	0.193	0.178	0.184
Cladosporium	0	0	0	0	0	0	0	0
Heliconius	0.002	0.001	0.001	0.001	0.001	0.001	0.001	0.001
Leptospirillum	0.008	0.008	0.008	0.008	0.006	0.006	0.006	0.006
Candidatus Westeberhardia	0	0	0	0	0	0	0	0
Ginglymostoma	0	0	0	0	0	0	0	0
Varroa	0.013	0.012	0.012	0.012	0.012	0.012	0.012	0.012
Psychrobacillus	0.003	0.002	0.002	0.002	0.002	0.002	0.002	0.001
Martelella	0.07	0.07	0.08	0.086	0.07	0.075	0.067	0.07
Dicentrarchus	0.008	0.006	0.006	0.007	0.006	0.005	0.006	0.006
Geosporobacter	0.003	0.001	0.001	0.001	0.001	0.001	0.001	0.001
Osmanthus	0	0	0	0	0	0	0	0
Drilonius	0.003	0	0	0	0	0	0	0
Morella	0	0	0	0	0	0	0	0
Kockovaella	0.003	0.003	0.003	0.003	0.003	0.003	0.003	0.004
Rathayibacter	0.099	0.111	0.113	0.107	0.114	0.106	0.113	0.101
Phaenosperma	0	0	0	0	0	0	0	0
Yoonia	0.01	0.008	0.009	0.009	0.007	0.008	0.008	0.008
Croceibacter	0.006	0.001	0.001	0.003	0.001	0.001	0.001	0.001
Demosthenesvirus	0	0	0	0	0	0	0	0
Variibacter	0.047	0.062	0.05	0.054	0.086	0.092	0.085	0.084
Noviherbaspirillum	0.029	0.03	0.035	0.027	0.039	0.047	0.036	0.034
Melanoplus	0	0	0	0	0	0	0	0
Desulfoglaeba	0.016	0.014	0.014	0.013	0.011	0.012	0.011	0.011
Ceratiomyxa	0	0	0	0	0	0	0	0
Mamastrovirus	0	0	0	0	0	0	0	0
Methanothrix	0.009	0.007	0.008	0.008	0.007	0.007	0.006	0.007
Trachinotus	0	0	0	0	0	0	0	0
Desulfocurvibacter	0.021	0.017	0.02	0.019	0.016	0.018	0.016	0.016
Paphiopedilum	0	0	0	0	0	0	0	0
Deferribacter	0.003	0.002	0.002	0.002	0.001	0.001	0.001	0.001
Methanohalobium	0.001	0.001	0	0.001	0	0.001	0	0
Aporcella	0	0	0	0	0	0	0	0
Mimivirus	0.002	0.001	0.001	0.001	0.001	0.001	0.001	0.001
Eucommia	0	0	0	0	0	0	0	0
Filomicrobium	0.012	0.011	0.012	0.012	0.011	0.01	0.01	0.01
Phlebotomus	0	0	0	0	0	0	0	0
Candidatus Solibacter	0.096	0.084	0.088	0.075	0.084	0.091	0.087	0.092
Puccinia	0.005	0.004	0.005	0.004	0.004	0.004	0.004	0.005
Nanorana	0.008	0.007	0.007	0.007	0.007	0.007	0.007	0.007
Licmophora	0	0	0	0	0	0	0	0
Hevea	0.011	0.009	0.01	0.011	0.009	0.01	0.009	0.01
Laroyevirus	0	0	0	0	0	0	0	0
Sibbaldianthe	0	0	0	0	0.001	0	0	0
Varicellovirus	0.002	0.002	0.002	0.002	0.002	0.002	0.002	0.002
Euperipatoides	0	0	0	0	0	0	0	0
Halodesulfurarchaeum	0.005	0.005	0.005	0.005	0.004	0.004	0.004	0.005
Epichloe	0.009	0.009	0.009	0.009	0.01	0.011	0.01	0.01
Artemia	0	0	0	0	0	0	0	0
Megamonas	0.002	0.001	0.001	0.001	0.001	0.001	0.001	0.001
Pfiesteria	0	0	0	0	0	0	0	0
Xanthobacter	0.045	0.045	0.049	0.051	0.049	0.052	0.051	0.051
Triatoma	0	0	0	0	0	0	0	0
Glaciimonas	0	0	0	0	0	0	0	0
Iflavirus	0	0	0	0	0	0	0	0
Microvirga	0.17	0.265	0.178	0.286	0.488	0.412	0.549	0.431
Cajanus	0.012	0.01	0.01	0.01	0.01	0.01	0.01	0.011
Dichomitus	0.009	0.009	0.011	0.009	0.009	0.01	0.009	0.01
Perca	0.009	0.008	0.007	0.008	0.008	0.008	0.008	0.008
Castor	0.01	0.009	0.009	0.01	0.009	0.01	0.009	0.01
Mariniflexile	0.02	0.006	0.029	0.384	0.003	0.003	0.003	0.002
Tequintavirus	0	0	0	0	0	0	0	0
Orthopoxvirus	0	0	0	0	0.001	0	0	0
Fusobacterium	0.018	0.009	0.008	0.01	0.009	0.009	0.01	0.009
Phaeoacremonium	0.005	0.005	0.005	0.005	0.005	0.006	0.005	0.005
Candidatus Phycorickettsia	0.001	0	0	0.001	0	0	0	0
Thecamonas	0.028	0.03	0.031	0.028	0.028	0.031	0.027	0.031
Scalptia	0	0	0	0	0	0	0	0
Chara	0	0	0	0	0	0	0	0
Parageobacillus	0.003	0.003	0.003	0.002	0.003	0.002	0.002	0.003
Amycolatopsis	0.751	0.839	0.949	0.843	0.816	0.737	0.751	0.842
Gibbsiella	0.006	0.006	0.006	0.006	0.006	0.006	0.006	0.006
Metapneumovirus	0	0	0	0	0	0	0	0
Batrachovirus	0	0	0	0	0	0	0	0
Haloterrigena	0.026	0.026	0.029	0.026	0.024	0.026	0.024	0.027
Asteriusvirus	0	0	0	0	0	0	0	0
Wickerhamomyces	0.005	0.003	0.004	0.004	0.003	0.003	0.003	0.003
Desulfotalea	0.003	0.002	0.002	0.002	0.002	0.002	0.002	0.002
Pluralibacter	0.019	0.017	0.019	0.017	0.017	0.018	0.017	0.018
Valeriana	0	0	0	0	0	0	0	0
Methylocystis	0.069	0.072	0.072	0.075	0.075	0.077	0.076	0.077
Cyrtodactylus	0	0	0	0	0	0	0	0
Kolesnikvirus	0	0	0	0	0	0	0	0
Marafivirus	0	0	0	0	0	0	0	0
Mudcatvirus	0	0	0	0	0	0	0	0
Chthonomonas	0.008	0.006	0.006	0.006	0.005	0.005	0.005	0.006
Sodalis	0.013	0.012	0.013	0.013	0.012	0.013	0.012	0.012
Geodia	0	0	0	0	0	0	0	0
Lytechinus	0	0	0	0	0	0	0	0
Ornithobacterium	0.005	0.002	0.001	0.003	0.002	0.002	0.002	0.002
Psilocybe	0	0	0	0	0	0	0	0
Solenopsis	0.009	0.007	0.007	0.007	0.007	0.008	0.007	0.008
Lobelia	0	0	0	0	0	0	0	0
Arabis	0.043	0.034	0.031	0.036	0.034	0.035	0.034	0.037
Saccharomonospora	0.219	0.233	0.274	0.25	0.206	0.201	0.189	0.204
Mesotoga	0.003	0.002	0.003	0.003	0.002	0.003	0.002	0.003
Sporosarcina	0.01	0.008	0.008	0.009	0.008	0.007	0.007	0.008
Ceratocystis	0	0	0	0	0	0	0	0
Lorryia	0	0	0	0	0	0	0	0
Nipponia	0.003	0.002	0.003	0.003	0.002	0.003	0.002	0.002
Methylocapsa	0	0	0	0	0	0	0.001	0
Alicorhagia	0	0	0	0	0	0	0	0
Auricoccus	0.001	0	0	0	0	0	0	0
Pseudomuriella	0	0	0	0	0	0	0	0
Candidatus Nitrosomarinus	0.003	0.001	0.001	0.001	0.001	0.001	0.001	0.001
Daldinia	0	0	0	0	0	0	0	0
Polytomella	0	0	0	0	0	0	0	0
Dehalobacter	0.003	0.003	0.003	0.002	0.002	0.002	0.002	0.002
Sterkiella	0	0.001	0	0.001	0.001	0.001	0.002	0.001
Roseibacterium	0.016	0.014	0.015	0.016	0.014	0.014	0.014	0.013
Limulus	0.016	0.012	0.011	0.013	0.012	0.012	0.013	0.012
Microcella	0.021	0.024	0.022	0.023	0.022	0.021	0.021	0.02
Fishburnevirus	0	0	0	0	0	0	0	0
Herminiimonas	0.011	0.011	0.01	0.009	0.012	0.013	0.012	0.011
Lentinula	0	0	0	0	0	0	0	0
Hypochaeris	0	0	0	0	0	0	0	0
Chorispora	0	0	0	0	0	0	0	0
Euglena	0.001	0.001	0.001	0.001	0.001	0.001	0.001	0.001
Sphagnum	0	0	0	0	0	0	0	0
Percavirus	0	0	0	0	0	0	0	0
Myroides	0.012	0.004	0.004	0.006	0.004	0.004	0.005	0.004
Lemna	0	0	0	0	0	0	0	0
Moineauvirus	0	0	0	0	0	0	0	0
Helictotrichon	0	0	0	0	0	0	0	0
Gallibacterium	0.002	0.001	0.001	0.001	0.001	0.001	0.001	0.001
Saccoglossus	0.008	0.006	0.006	0.007	0.006	0.007	0.006	0.007
Hypocrella	0.002	0.002	0.003	0.002	0.002	0.003	0.002	0.002
Methanobacterium	0.005	0.004	0.003	0.005	0.003	0.003	0.004	0.004
Portunus	0	0	0	0	0	0	0	0
Oscarella	0	0	0	0	0	0	0	0
Dictyostelium	0.012	0.007	0.006	0.007	0.007	0.007	0.008	0.007
Chelatococcus	0.098	0.109	0.112	0.127	0.127	0.134	0.129	0.13
Baudoinia	0.006	0.005	0.006	0.005	0.005	0.005	0.005	0.005
Aster	0	0	0	0	0	0.001	0	0
Fejervarya	0	0	0	0	0	0	0	0
Pediastrum	0	0	0	0	0	0	0	0
Eptesicus	0.011	0.01	0.01	0.01	0.009	0.01	0.01	0.011
Actinocorallia	0	0	0	0	0	0	0	0
Citrus	0.012	0.009	0.009	0.01	0.01	0.01	0.009	0.01
Chrysochloris	0.006	0.005	0.006	0.005	0.005	0.006	0.006	0.007
Candidatus Nitrosocosmicus	0.098	0.09	0.135	0.214	0.053	0.037	0.053	0.039
Gardnerella	0.002	0.001	0.002	0.002	0.002	0.001	0.001	0.001
Najas	0	0	0	0	0	0	0	0
Hydrostachys	0	0	0	0	0	0	0	0
Harpegnathos	0.012	0.008	0.009	0.01	0.009	0.01	0.009	0.01
Lactococcus	0.113	0.03	0.01	0.025	0.014	0.009	0.012	0.01
Achromobacter	0.316	0.333	0.336	0.32	0.365	0.39	0.355	0.375
Oryza	0.182	0.167	0.168	0.261	0.162	0.166	0.17	0.179
Baekduia	0.463	0.916	0.816	0.645	0.792	0.821	0.709	0.787
Pyramimonas	0	0	0	0	0	0	0	0
Thermodesulfobacterium	0.003	0.001	0.002	0.002	0.002	0.001	0.002	0.001
Durio	0.012	0.01	0.009	0.01	0.01	0.011	0.01	0.011
Byssovorax	0.001	0.001	0.001	0.001	0.001	0.002	0.002	0.002
Punctularia	0.009	0.01	0.011	0.01	0.009	0.01	0.01	0.011
Erpetoichthys	0.03	0.024	0.023	0.026	0.023	0.025	0.025	0.027
Kytococcus	0.026	0.026	0.028	0.03	0.021	0.023	0.021	0.022
Pertusaria	0	0	0	0	0	0	0	0
Tolypocladium	0	0	0	0	0	0	0	0
Sourvirus	0.001	0.001	0.001	0.001	0.001	0.001	0.001	0.001
Sulfuriferula	0.007	0.006	0.006	0.006	0.006	0.007	0.007	0.007
Porphyromonas	0.012	0.007	0.007	0.008	0.007	0.007	0.007	0.006
Peptoclostridium	0.002	0.002	0.001	0.002	0.001	0.001	0.001	0.001
Anoxybacillus	0.007	0.006	0.005	0.006	0.005	0.004	0.005	0.005
Phyllostomus	0.011	0.01	0.011	0.011	0.01	0.011	0.01	0.012
Periplaneta	0	0	0	0	0	0	0	0
Malassezia	0.016	0.015	0.017	0.016	0.015	0.017	0.016	0.018
Anthonomus	0	0	0	0	0	0	0	0
Candidatus Evansia	0	0	0	0	0	0	0	0
Diachasma	0.007	0.006	0.007	0.006	0.006	0.006	0.006	0.006
Litorilinea	0	0	0	0	0	0	0	0
Heterobasidion	0.01	0.01	0.01	0.01	0.009	0.01	0.01	0.011
Tuber	0.003	0.002	0.002	0.003	0.003	0.003	0.002	0.003
Sphaeroforma	0.005	0.004	0.005	0.004	0.004	0.004	0.004	0.005
Pleurochrysis	0	0	0	0	0	0	0	0
Eulemur	0	0	0	0	0	0	0	0
Marinitoga	0.002	0.001	0.001	0.001	0.001	0.001	0.001	0.001
Streptococcus	0.057	0.039	0.038	0.043	0.037	0.038	0.039	0.04
Rhodymenia	0	0	0	0	0	0	0	0
Dactylellina	0	0	0	0	0	0	0	0
Heliobacterium	0.014	0.01	0.011	0.011	0.009	0.01	0.009	0.01
Blastocystis	0.005	0.004	0.005	0.004	0.005	0.005	0.005	0.005
Xiphophorus	0.017	0.014	0.014	0.016	0.014	0.015	0.015	0.015
Ceratitis	0.008	0.007	0.006	0.006	0.007	0.007	0.006	0.007
Candidatus Mikella	0	0	0	0	0	0	0	0
Candidatus Fukatsuia	0.001	0.001	0.001	0.001	0.001	0.001	0.001	0.001
Pandoravirus	0.01	0.01	0.01	0.009	0.01	0.011	0.009	0.01
Scyliorhinus	0	0	0	0	0	0	0	0
Sordaria	0.006	0.007	0.007	0.006	0.006	0.007	0.006	0.007
Marmota	0.008	0.006	0.006	0.007	0.006	0.007	0.007	0.007
Acordulecera	0	0	0	0	0	0	0	0
Tankvirus	0	0	0	0	0	0	0	0
Cleistogenes	0	0	0	0	0	0	0	0
Geoglobus	0.002	0.002	0.002	0.002	0.001	0.002	0.001	0.001
Trebouxia	0	0	0	0	0	0	0	0
Sarcophilus	0.012	0.01	0.011	0.01	0.01	0.01	0.01	0.01
Crocodylidpoxvirus	0	0	0	0	0.001	0.001	0	0.001
Carassius	0.02	0.016	0.017	0.017	0.016	0.016	0.016	0.018
Cercocebus	0.003	0.003	0.003	0.003	0.003	0.003	0.003	0.003
Paralichthys	0.013	0.01	0.011	0.011	0.011	0.011	0.011	0.012
Calyptostoma	0	0	0	0	0	0	0	0
Luciola	0	0	0	0	0	0	0	0
Spumavirus	0	0	0	0	0	0	0	0
Mayetiola	0	0	0	0	0	0	0	0
Cytomegalovirus	0.001	0.001	0.001	0.001	0.001	0.001	0.001	0.001
Balaenoptera	0.005	0.004	0.005	0.005	0.004	0.004	0.005	0.005
Candidatus Hamiltonella	0.001	0.001	0.001	0.001	0.001	0.001	0.001	0.001
Muribaculum	0.01	0.008	0.006	0.007	0.006	0.007	0.007	0.006
Isosphaera	0.026	0.023	0.024	0.025	0.023	0.025	0.023	0.023
Marinomonas	0.008	0.006	0.006	0.007	0.006	0.007	0.007	0.006
Crisicoccus	0	0	0	0	0	0	0	0
Neottia	0	0	0	0	0	0	0	0
Frankia	0.413	0.464	0.507	0.457	0.37	0.389	0.356	0.38
Lelliottia	0.012	0.011	0.011	0.01	0.01	0.011	0.011	0.011
Vulpes	0.006	0.006	0.006	0.006	0.006	0.006	0.005	0.006
Streptoalloteichus	0.003	0.004	0.003	0.003	0.003	0.003	0.003	0.003
Oxalobacter	0.003	0.003	0.003	0.003	0.003	0.003	0.002	0.003
Nothoprocta	0.013	0.011	0.013	0.012	0.012	0.013	0.012	0.013
Couchioplanes	0	0	0	0	0	0	0	0
Prasiolopsis	0	0	0	0	0	0	0	0
Gracilariopsis	0	0	0	0	0	0	0	0
Mycobacterium	0.768	0.917	1.016	0.961	1.166	0.819	0.974	0.898
Ziziphus	0.011	0.009	0.009	0.01	0.009	0.01	0.01	0.011
Acidimicrobium	0.034	0.04	0.045	0.039	0.027	0.027	0.025	0.025
Odobenus	0.002	0.002	0.002	0.002	0.002	0.002	0.002	0.002
Melampsora	0.004	0.004	0.003	0.003	0.003	0.003	0.003	0.004
Shigella	0.002	0.001	0.001	0.002	0.001	0.001	0.001	0.001
Methylotenera	0.003	0.002	0.002	0.003	0.003	0.003	0.002	0.003
Cyanophora	0	0	0	0	0	0	0	0
Coregonus	0.216	0.181	0.183	0.195	0.179	0.187	0.183	0.2
Syntrophomonas	0.002	0.002	0.001	0.001	0.001	0.001	0.002	0.001
Tateyamaria	0.011	0.01	0.011	0.012	0.01	0.011	0.01	0.01
Ureaplasma	0.002	0.001	0	0.001	0.001	0.001	0	0.001
Globisporangium	0	0	0	0	0	0	0	0
Flammeovirga	0.014	0.005	0.004	0.007	0.005	0.005	0.005	0.004
Pholiota	0	0	0	0	0	0	0	0
Muricauda	0.01	0.006	0.005	0.013	0.004	0.004	0.005	0.004
Fritillaria	0	0	0	0	0	0	0	0
Cladophialophora	0.03	0.027	0.029	0.029	0.025	0.029	0.028	0.03
Megachile	0.007	0.006	0.006	0.006	0.006	0.006	0.006	0.006
Hafnia	0.006	0.004	0.004	0.004	0.004	0.004	0.004	0.004
Butomus	0	0	0	0	0	0	0	0
Gemmatirosa	1.093	0.781	0.793	0.586	0.548	0.681	0.649	0.585
Gimesia	0.002	0.001	0.001	0.002	0.001	0.001	0.001	0.001
Candidatus Cloacimonas	0.002	0.001	0.001	0.001	0.002	0.002	0.003	0.001
Paracentrotus	0	0	0	0	0	0	0	0
Streptosporangium	0.182	0.207	0.224	0.205	0.18	0.199	0.172	0.175
Geoalkalibacter	0.014	0.012	0.013	0.011	0.01	0.011	0.01	0.011
Cavia	0.014	0.012	0.012	0.012	0.012	0.012	0.012	0.013
Cantharellus	0	0	0	0	0	0	0	0
Hebeloma	0	0	0	0	0	0	0	0
Botryllus	0.001	0.001	0.001	0.001	0.001	0.001	0	0
Teschovirus	0	0	0	0	0	0	0	0
Marinithermus	0.026	0.024	0.026	0.024	0.018	0.02	0.017	0.019
Natranaerobius	0.002	0.002	0.001	0.001	0.001	0.001	0.001	0.001
Huperzia	0	0	0	0	0	0	0	0
Candidatus Phytoplasma	0.003	0.001	0.002	0.001	0.001	0.001	0.001	0.001
Stellera	0	0	0	0	0	0	0	0
Protopterus	0	0	0	0	0	0	0	0
Lysinimonas	0.053	0.07	0.069	0.066	0.067	0.068	0.064	0.064
Narcine	0.001	0	0	0	0	0	0	0
Edwardsiella	0.026	0.023	0.026	0.025	0.022	0.023	0.021	0.023
Arcobacter	0.019	0.009	0.008	0.01	0.009	0.009	0.009	0.009
Photobacterium	0.009	0.006	0.007	0.007	0.006	0.006	0.006	0.006
Cobetia	0.009	0.008	0.009	0.009	0.008	0.008	0.007	0.008
Prasiola	0	0	0	0	0	0	0	0
Penicillium	0.021	0.019	0.02	0.02	0.018	0.02	0.019	0.021
Golenkinia	0	0	0	0	0	0	0	0
Zalophus	0.004	0.003	0.003	0.003	0.003	0.004	0.003	0.004
Xylanimicrobium	0.036	0.042	0.042	0.044	0.036	0.038	0.034	0.035
Arabia	0.019	0.018	0.019	0.018	0.016	0.018	0.017	0.017
Dietzia	0.109	0.122	0.132	0.126	0.101	0.104	0.094	0.103
Mallotus	0	0	0	0	0	0	0	0
Tenebrio	0	0	0	0	0	0	0	0
Haloplanus	0.023	0.023	0.026	0.024	0.022	0.024	0.021	0.024
Halorubrum	0.058	0.062	0.066	0.059	0.055	0.062	0.055	0.063
Emaravirus	0	0	0	0	0	0	0	0
Schrenkiella	0	0	0	0	0	0	0	0
Natronococcus	0.013	0.013	0.014	0.013	0.012	0.013	0.012	0.014
Alphabaculovirus	0.003	0.003	0.003	0.003	0.002	0.003	0.003	0.003
Brochothrix	0.001	0.001	0.001	0.001	0.001	0.001	0.001	0.001
Minicystis	0.155	0.163	0.178	0.158	0.191	0.267	0.227	0.248
Acrocarpospora	0	0	0	0	0	0	0	0
Duttaphrynus	0	0	0	0	0	0	0	0
Sarocladium	0	0	0	0	0	0	0	0
Tylopilus	0	0	0	0	0	0	0	0
Polysiphonia	0.001	0	0	0	0	0	0	0
Agrostis	0	0	0	0	0.005	0.002	0.005	0.002
Morchella	0	0	0	0	0	0	0	0
Senna	0	0	0	0	0	0	0	0
Aspergillus	0.193	0.18	0.184	0.188	0.177	0.189	0.183	0.196
Bosea	0.312	0.358	0.335	0.372	0.412	0.43	0.422	0.414
Culicoides	0.036	0.027	0.023	0.025	0.025	0.024	0.025	0.027
Lentzea	0.138	0.147	0.141	0.18	0.202	0.181	0.228	0.176
Rhodomicrobium	0.025	0.025	0.025	0.027	0.026	0.026	0.025	0.024
Actinokineospora	0	0	0	0	0	0	0	0
Candidatus Annandia	0.001	0	0	0	0	0	0	0
Flagellimonas	0.005	0.002	0.002	0.005	0.002	0.002	0.002	0.002
Metapolybia	0	0	0	0	0	0	0	0
Betanudivirus	0	0	0	0	0	0	0	0
Pleurotus	0	0	0	0	0.001	0	0	0
Halobacillus	0.006	0.004	0.004	0.004	0.004	0.003	0.004	0.004
Phyllosticta	0	0	0	0	0	0	0	0
Avulavirus	0.001	0	0	0	0	0	0	0.001
Beauveria	0.009	0.01	0.01	0.01	0.009	0.011	0.01	0.01
Capnocytophaga	0.037	0.017	0.014	0.025	0.017	0.015	0.018	0.015
Bdellovibrio	0.023	0.022	0.018	0.02	0.029	0.02	0.024	0.021
Ostreococcus	0.02	0.019	0.019	0.017	0.017	0.019	0.018	0.02
Claviceps	0	0	0	0	0	0	0	0
Listrophoroides	0	0	0	0	0	0	0	0
Halopenitus	0.012	0.011	0.013	0.011	0.01	0.011	0.01	0.012
Vigna	0.16	0.124	0.113	0.134	0.12	0.122	0.127	0.131
Yatapoxvirus	0	0	0	0	0	0	0	0
Heterocapsa	0	0	0	0	0	0	0	0
Thiodictyon	0.04	0.037	0.04	0.038	0.036	0.038	0.036	0.038
Candidatus Paracaedimonas	0.001	0.001	0.001	0.001	0.001	0.001	0.001	0.001
Tyrophagus	0	0	0	0	0	0	0	0
Emdodecavirus	0	0	0	0	0	0	0	0
Australicoccus	0	0	0	0	0	0	0	0
Ophioglossum	0	0	0	0	0	0	0	0
Pandoraea	0.197	0.195	0.198	0.182	0.213	0.226	0.205	0.214
Lawsonia	0.001	0	0	0.001	0	0.001	0	0
Cellvibrio	0.022	0.017	0.021	0.042	0.016	0.016	0.016	0.015
Caulimovirus	0	0	0	0	0	0	0	0
Candidatus Midichloria	0.001	0.001	0.001	0.001	0.001	0	0.001	0.001
Parasaccharibacter	0.004	0.003	0.004	0.003	0.003	0.003	0.003	0.003
Klosneuvirus	0.001	0.001	0	0.001	0	0	0.001	0.001
Zeugodacus	0.008	0.007	0.007	0.007	0.007	0.007	0.007	0.008
Aquila	0.255	0.21	0.218	0.231	0.208	0.226	0.218	0.235
Geobacter	0.264	0.226	0.24	0.222	0.2	0.222	0.208	0.214
Cryptosiphonia	0	0	0	0	0	0	0	0
Alphapapillomavirus	0	0	0	0	0	0	0	0
Erythrobacter	0.431	0.352	0.329	0.261	0.39	0.309	0.386	0.334
Tamarindus	0	0	0	0	0	0	0	0
Pratylenchus	0	0	0	0	0	0	0	0
Wenyingzhuangia	0.006	0.001	0.001	0.003	0.001	0.001	0.001	0.001
Candidatus Endolissoclinum	0.002	0.001	0.002	0.002	0.002	0.001	0.001	0.001
Salvelinus	0.006	0.006	0.006	0.006	0.006	0.006	0.006	0.007
Paratrypanosoma	0	0	0	0	0	0	0	0
Pelobacter	0.043	0.038	0.04	0.039	0.033	0.034	0.033	0.033
Sedimenticola	0.009	0.008	0.01	0.01	0.006	0.007	0.007	0.007
Polyaspis	0	0	0	0	0	0	0	0
Salpingoeca	0.016	0.016	0.016	0.016	0.015	0.017	0.016	0.017
Caballeronia	0	0	0	0	0	0	0	0
Pseudodesulfovibrio	0.045	0.039	0.043	0.041	0.035	0.04	0.036	0.038
Carlito	0.008	0.008	0.008	0.007	0.008	0.008	0.008	0.009
Chamaecyparis	0	0	0	0	0	0	0	0
Debaryomyces	0.005	0.003	0.003	0.004	0.004	0.003	0.004	0.004
Polypterus	0	0	0	0	0	0	0	0
Hymenolepis	0.033	0.025	0.025	0.026	0.025	0.025	0.026	0.026
Liolaemus	0	0	0	0	0	0	0	0
Candidatus Nitrosotenuis	0.005	0.002	0.002	0.003	0.002	0.001	0.001	0.001
Pyropia	0.001	0.001	0.001	0.001	0.001	0.001	0.001	0.001
Aphelocoma	0	0	0	0	0	0	0	0
Escovopsis	0	0	0	0	0	0	0	0
Roseimaritima	0.035	0.026	0.032	0.053	0.021	0.022	0.021	0.021
Coeloseira	0	0	0	0	0	0	0	0
Torreya	0	0	0	0	0	0	0	0
Spinacia	0.009	0.008	0.008	0.008	0.007	0.007	0.008	0.008
Marssonina	0.006	0.005	0.005	0.005	0.006	0.006	0.006	0.005
Caligus	0.001	0.001	0.001	0.001	0	0.001	0.001	0
Formica	0.01	0.006	0.008	0.007	0.022	0.008	0.011	0.031
Rhizobium	0.659	0.716	0.749	0.813	0.709	0.798	0.732	0.713
Candidatus Hoaglandella	0	0	0	0	0	0.007	0	0
Intestinimonas	0.001	0.001	0.001	0.001	0.001	0.001	0.001	0.001
Aethionema	0	0	0	0	0	0	0	0
Dismasvirus	0.001	0.001	0.001	0.001	0.001	0.001	0.001	0.001
Lolium	0.002	0.002	0.002	0.011	0.087	0.027	0.095	0.045
Hibiscus	0	0	0	0	0	0	0	0
Archaphanostoma	0	0	0	0	0	0	0	0
Fletchervirus	0	0	0	0	0	0	0	0
Tilletiaria	0.007	0.006	0.006	0.006	0.006	0.007	0.006	0.007
Denitrobacterium	0.006	0.006	0.006	0.005	0.003	0.004	0.004	0.004
Amblyomma	0	0	0	0	0	0	0	0
Gordonia	0.298	0.328	0.356	0.334	0.283	0.292	0.273	0.284
Sporidiobolus	0	0	0	0	0	0	0	0
Candidatus Moranella	0	0.001	0	0.001	0.001	0.001	0	0
Pseudopedobacter	0.011	0.004	0.002	0.004	0.004	0.003	0.004	0.003
Klebsormidium	0	0	0	0	0	0	0	0
Xenotrechus	0	0	0	0	0	0	0	0
Chilo	0	0	0	0	0	0	0	0
Trueperella	0.015	0.015	0.015	0.015	0.012	0.012	0.012	0.013
Lepiota	0	0	0	0	0	0	0	0
Helobdella	0.007	0.005	0.005	0.006	0.005	0.005	0.005	0.005
Stellaria	0	0	0	0	0	0	0	0
Lobochlamys	0	0	0	0	0	0	0	0
Turneriella	0.007	0.006	0.006	0.006	0.006	0.006	0.006	0.006
Endozoicomonas	0.003	0.003	0.003	0.003	0.002	0.002	0.002	0.002
Cynomorium	0	0	0	0	0	0	0	0
Larimichthys	0.091	0.072	0.073	0.078	0.076	0.079	0.076	0.079
Koeleria	0	0	0	0	0	0	0	0
Paspalum	0	0	0	0.001	0	0	0	0
Latrodectus	0	0	0	0	0	0	0	0
Microsporum	0.003	0.003	0.003	0.003	0.003	0.003	0.003	0.003
Pipra	0.004	0.004	0.004	0.004	0.004	0.003	0.003	0.004
Marchantia	0	0	0	0	0	0	0	0
Clavaria	0	0	0	0	0	0	0	0
Vasconcellea	0	0	0	0	0	0	0	0
Afifella	0	0	0	0	0	0	0	0
Enterovibrio	0.001	0.001	0.001	0	0.001	0.001	0	0.001
Allodorylaimus	0	0	0	0	0	0	0	0
Devosia	0.214	0.239	0.317	0.484	0.265	0.264	0.294	0.218
Chrysemys	0.011	0.008	0.009	0.009	0.009	0.009	0.009	0.009
Oryctolagus	0.016	0.015	0.016	0.017	0.016	0.017	0.017	0.017
Synchytrium	0.004	0.003	0.003	0.003	0.003	0.003	0.003	0.003
Jaculus	0.008	0.008	0.008	0.007	0.007	0.008	0.008	0.008
Omegavirus	0	0	0	0	0	0	0	0
Devriesea	0.006	0.005	0.006	0.006	0.004	0.004	0.004	0.004
Glutamicibacter	0.039	0.043	0.045	0.047	0.035	0.037	0.034	0.036
Stella	0.25	0.237	0.27	0.265	0.252	0.254	0.238	0.247
Sorghum	0.032	0.032	0.034	0.036	0.031	0.033	0.031	0.035
Thiohalobacter	0.024	0.02	0.025	0.025	0.019	0.019	0.018	0.018
Araucaria	0	0	0	0	0	0	0	0
Nasonia	0.013	0.012	0.011	0.011	0.011	0.012	0.012	0.012
Fallopia	0	0	0	0	0	0	0	0
Chlorella	0.021	0.021	0.024	0.021	0.021	0.022	0.021	0.023
Etheostoma	0	0	0	0	0	0	0	0
Celeribacter	0.064	0.057	0.063	0.067	0.057	0.058	0.057	0.056
Siansivirga	0.005	0.001	0.001	0.004	0.001	0.001	0.001	0.001
Kangiella	0.005	0.004	0.004	0.005	0.004	0.004	0.004	0.004
Kuravirus	0	0	0	0	0	0	0	0
Riemerella	0.007	0.002	0.001	0.003	0.002	0.002	0.002	0.002
Trichosporon	0.011	0.012	0.013	0.011	0.012	0.012	0.012	0.013
Rhodothermus	0.062	0.048	0.064	0.065	0.039	0.042	0.04	0.042
Candidatus Amoebophilus	0.002	0.001	0.001	0.001	0.001	0.001	0.001	0.001
Apaloderma	0.002	0.002	0.002	0.002	0.002	0.002	0.002	0.002
Mastrevirus	0	0	0	0	0	0	0	0
Reyranella	0	0	0	0	0	0	0	0
Henlea	0	0	0	0	0	0	0	0
Haemonchus	0.107	0.089	0.089	0.095	0.088	0.092	0.092	0.097
Anaerolinea	0.007	0.007	0.007	0.007	0.005	0.006	0.005	0.006
Sphaerotilus	0.038	0.052	0.045	0.042	0.048	0.053	0.048	0.054
Craterostigma	0	0	0	0	0	0	0	0
Brevundimonas	0.293	0.242	0.225	0.233	0.287	0.291	0.322	0.272
Trichogramma	0.013	0.012	0.012	0.012	0.012	0.014	0.012	0.014
Francisella	0.011	0.006	0.006	0.007	0.006	0.006	0.006	0.006
Micractinium	0	0	0	0	0	0	0	0
Pseudotrapelus	0	0	0	0	0	0	0	0
Phlegmariurus	0	0	0	0	0	0	0	0
Bernardetia	0.008	0.003	0.002	0.003	0.002	0.002	0.003	0.002
Psammoecus	0	0	0	0	0	0	0	0
Corynoptera	0	0	0	0	0	0	0	0
Eikenella	0.009	0.007	0.008	0.008	0.008	0.008	0.007	0.008
Renibacterium	0.004	0.004	0.004	0.004	0.003	0.003	0.003	0.003
Scleropages	0.166	0.138	0.143	0.149	0.137	0.147	0.142	0.15
Mastigamoeba	0.001	0.001	0.001	0.001	0.001	0.001	0.001	0.001
Laminaria	0	0	0	0	0	0	0	0
Melanococcus	0	0	0	0	0	0	0	0
Rhodobium	0	0	0	0	0	0	0	0
Rhizophagus	0.088	0.329	0.126	0.089	0.202	0.134	0.25	0.17
Microspora	0	0	0	0	0	0	0	0
Tinduovirus	0	0	0	0	0	0	0	0
Ecumenicus	0	0	0	0	0	0	0	0
Candidatus Koribacter	0.041	0.041	0.039	0.03	0.042	0.042	0.042	0.042
Pseudococcus	0	0	0	0	0	0	0	0
Neurospora	0.014	0.013	0.013	0.013	0.014	0.014	0.014	0.015
Candidatus Sulcia	0.002	0.001	0.001	0.001	0.001	0.001	0.001	0.001
Thermostaphylospora	0	0	0	0	0	0	0	0
Nitrosopumilus	0.017	0.009	0.008	0.01	0.008	0.003	0.005	0.005
Tetranychus	0.008	0.006	0.006	0.006	0.006	0.006	0.006	0.007
Pseudomicrostroma	0.004	0.004	0.004	0.005	0.004	0.004	0.004	0.005
Pithomyces	0	0	0	0	0	0	0	0
Ralstonia	0.236	0.244	0.245	0.232	0.261	0.281	0.256	0.266
Longidorus	0	0	0	0	0	0	0	0
Pseudarcicella	0.006	0.002	0.002	0.003	0.003	0.002	0.003	0.002
Marmoricola	0.088	0.127	0.113	0.16	0.124	0.14	0.136	0.105
Arthroderma	0	0	0	0	0	0	0	0
Ornithinimicrobium	0.16	0.171	0.182	0.207	0.134	0.145	0.134	0.131
Halyomorpha	0.007	0.005	0.005	0.005	0.005	0.005	0.005	0.006
Jannaschia	0.011	0.01	0.012	0.012	0.01	0.011	0.01	0.01
Marinobacterium	0.01	0.009	0.01	0.011	0.008	0.008	0.007	0.009
Calliphora	0	0	0	0	0	0	0	0
Octadecabacter	0.02	0.018	0.019	0.019	0.017	0.018	0.018	0.018
Melanopsichium	0.005	0.005	0.004	0.005	0.004	0.005	0.005	0.005
Sphingobium	0.704	0.673	0.512	0.404	0.965	0.717	0.926	0.81
Castanea	0	0	0	0	0	0	0	0
Sodiomyces	0.012	0.012	0.012	0.012	0.011	0.012	0.01	0.012
Pusillimonas	0.014	0.014	0.013	0.014	0.015	0.015	0.014	0.015
Monilinia	0	0	0	0	0	0	0	0
Heteropneustes	0	0	0	0	0	0	0	0
Vampirococcus	0.006	0.005	0.005	0.004	0.004	0.004	0.004	0.005
Acorus	0	0	0	0	0	0	0	0
Leuconostoc	0.007	0.006	0.006	0.005	0.005	0.005	0.005	0.005
Mooglevirus	0	0	0	0	0	0	0	0
Subtercola	0	0	0	0	0	0	0	0
Salinibacter	0.054	0.043	0.055	0.053	0.034	0.039	0.036	0.036
Ereboglobus	0.035	0.027	0.028	0.024	0.027	0.029	0.027	0.029
Salinivibrio	0.004	0.004	0.003	0.004	0.003	0.003	0.003	0.003
Hyposmocoma	0.01	0.007	0.008	0.009	0.007	0.008	0.008	0.008
Punctaria	0	0	0	0	0	0	0	0
Bracovirus	0.001	0	0	0	0	0.001	0	0
Pseudogymnoascus	0.011	0.01	0.011	0.011	0.01	0.011	0.01	0.01
Entransia	0	0	0	0	0	0	0	0
Coraliomargarita	0.006	0.005	0.006	0.007	0.005	0.004	0.004	0.004
Alloprevotella	0.003	0.002	0.002	0.002	0.001	0.002	0.002	0.001
Cuniculiplasma	0.001	0	0.001	0	0	0	0	0
Lygodium	0	0	0	0	0	0	0	0
Nelumbo	0.01	0.008	0.009	0.01	0.008	0.008	0.009	0.009
Scophthalmus	0.1	0.084	0.084	0.087	0.082	0.087	0.086	0.093
Naegleria	0.005	0.004	0.004	0.004	0.004	0.004	0.004	0.004
Elymus	0.002	0.012	0.001	0.002	0.002	0	0.003	0.01
Candidatus Cardinium	0.003	0.002	0.001	0.002	0.001	0.001	0.001	0.001
Labrys	0.041	0.045	0.048	0.05	0.048	0.051	0.047	0.048
Methanocaldococcus	0.003	0.002	0.001	0.002	0.002	0.002	0.002	0.002
Rhinolophus	0.001	0.001	0	0.001	0	0	0.001	0.001
Sepia	0	0	0	0	0	0	0	0
Bhargavaea	0	0	0	0	0	0	0	0
Bronvirus	0	0	0	0	0	0	0	0.001
Momordica	0.011	0.008	0.007	0.007	0.007	0.008	0.008	0.007
Candidatus Cyclonatronum	0.009	0.007	0.007	0.007	0.005	0.006	0.005	0.005
Indivirus	0	0	0	0	0	0	0	0
Citrullus	0	0	0	0	0	0	0	0
Psychroserpens	0.002	0.001	0.001	0.002	0.001	0.001	0.001	0.001
Colius	0.003	0.002	0.002	0.002	0.002	0.002	0.002	0.002
Congregibacter	0.007	0.006	0.006	0.007	0.005	0.005	0.005	0.005
Pogonomyrmex	0.007	0.006	0.006	0.006	0.006	0.006	0.005	0.006
Nonagvirus	0	0	0	0	0	0	0	0
Brevibacterium	0.111	0.118	0.127	0.128	0.099	0.103	0.095	0.099
Temnothorax	0.008	0.007	0.008	0.007	0.007	0.008	0.007	0.008
Hapsidospora	0	0	0	0	0	0	0	0
Zindervirus	0	0	0	0	0	0	0	0
Chlamydotis	0.002	0.002	0.002	0.002	0.002	0.002	0.002	0.002
Parvibaculum	0.026	0.024	0.027	0.029	0.026	0.027	0.026	0.024
Pseudescherichia	0.004	0.004	0.004	0.004	0.003	0.004	0.004	0.004
Conus	0	0	0	0	0	0	0	0
Morus	0.009	0.007	0.007	0.007	0.007	0.007	0.008	0.008
Aerococcus	0.004	0.003	0.003	0.004	0.003	0.003	0.003	0.003
Hygrocybe	0	0	0	0	0	0	0	0
Steinhofvirus	0	0	0	0	0	0	0	0
Heterosigma	0	0	0	0	0	0	0	0
Polygala	0	0	0	0	0	0	0	0
Nephromyces	0	0	0	0	0	0	0	0
Euzebyella	0.005	0.002	0.002	0.005	0.002	0.002	0.002	0.002
Prosopis	0.011	0.01	0.01	0.011	0.01	0.01	0.01	0.011
Diuraphis	0.004	0.003	0.003	0.003	0.004	0.004	0.005	0.003
Cucumovirus	0	0	0	0	0	0	0	0
Abelia	0	0	0	0	0	0	0	0
Pseudonocardia	0.445	0.534	0.615	0.561	0.459	0.487	0.437	0.495
Python	0.011	0.009	0.01	0.01	0.009	0.009	0.01	0.01
Adelphocoris	0	0	0	0	0	0	0	0
Cyanistes	0.005	0.005	0.004	0.005	0.005	0.005	0.005	0.006
Gerbera	0	0	0	0	0	0	0	0
Breoghania	0.041	0.04	0.048	0.052	0.042	0.046	0.043	0.042
Eimeria	0.014	0.013	0.013	0.013	0.012	0.013	0.012	0.013
Spirodela	0.034	0.031	0.03	0.032	0.03	0.032	0.031	0.034
Neomicrococcus	0.006	0.006	0.006	0.006	0.004	0.005	0.004	0.004
Pavlova	0	0	0	0	0	0	0	0
Asparagopsis	0	0	0	0	0	0	0	0
Vischeria	0	0	0	0	0	0	0	0
Candidatus Babela	0.001	0.001	0.001	0.001	0.001	0.001	0.001	0.001
Neovison	0	0	0	0	0	0	0	0
Litoreibacter	0.009	0.007	0.009	0.01	0.007	0.007	0.007	0.007
Ehrlichia	0.004	0.002	0.002	0.002	0.002	0.002	0.002	0.002
Oxalis	0	0	0	0	0	0	0	0
Neptunomonas	0.002	0.001	0.001	0.001	0.001	0.001	0.001	0.001
Phascolarctobacterium	0.003	0.002	0.001	0.002	0.002	0.002	0.002	0.002
Piromyces	0	0	0	0	0	0	0	0
Conexivisphaera	0.002	0.002	0.002	0.002	0.002	0.002	0.002	0.002
Capitella	0	0	0	0	0	0	0	0
Tursiops	0.003	0.002	0.002	0.003	0.002	0.003	0.003	0.002
Homo	0.947	0.75	0.695	0.75	0.77	0.767	0.829	0.785
Acidovorax	0.201	0.242	0.2	0.202	0.295	0.3	0.302	0.309
Endomicrobium	0.001	0.001	0.001	0.001	0.001	0.001	0.001	0.001
Pleomorphomonas	0.065	0.074	0.081	0.082	0.079	0.086	0.078	0.079
Tistrella	0.051	0.046	0.052	0.054	0.045	0.045	0.045	0.046
Tobamovirus	0	0	0	0	0	0	0	0
Fonsecaea	0.026	0.025	0.026	0.025	0.024	0.026	0.025	0.028
Tetrasphaera	0	0	0	0	0	0	0	0
Chironomus	0	0	0	0	0	0	0	0
Aquisphaera	0.156	0.151	0.149	0.143	0.187	0.197	0.192	0.183
Mycoavidus	0.002	0.002	0.002	0.002	0.002	0.003	0.002	0.002
Alphafusellovirus	0	0	0	0	0	0	0	0
Haloprofundus	0.01	0.01	0.01	0.01	0.009	0.011	0.009	0.011
Talaromyces	0.029	0.027	0.027	0.027	0.026	0.027	0.028	0.028
Loa	0.004	0.003	0.003	0.002	0.003	0.003	0.003	0.003
Necator	0.003	0.003	0.003	0.003	0.003	0.003	0.003	0.003
Thalassospira	0.022	0.018	0.019	0.021	0.018	0.018	0.018	0.019
Thauera	0.158	0.158	0.168	0.157	0.172	0.179	0.157	0.168
Westoniella	0	0	0	0	0	0	0	0
Lilium	0	0	0	0	0	0	0	0
Leucaena	0	0	0	0	0	0	0	0
Capsella	0.008	0.006	0.006	0.006	0.006	0.006	0.006	0.006
Methylosulfonomonas	0	0	0	0	0	0	0	0
Parechovirus	0	0	0	0	0	0	0	0
Swingsia	0.004	0.003	0.003	0.003	0.003	0.003	0.003	0.003
Leptosomus	0.002	0.002	0.002	0.002	0.002	0.002	0.002	0.002
Glycomyces	0.002	0.001	0.001	0.001	0.001	0.001	0.001	0.001
Allium	0	0	0	0	0	0	0.003	0.002
Canis	0.027	0.022	0.022	0.023	0.022	0.024	0.023	0.024
Isoetes	0	0	0	0	0	0	0	0
Pontibacter	0.074	0.04	0.032	0.052	0.04	0.032	0.041	0.029
Mucinivorans	0.002	0.002	0.001	0.002	0.001	0.001	0.001	0.001
Sphaeramia	0.198	0.157	0.159	0.17	0.153	0.16	0.16	0.166
Emcibacter	0.012	0.01	0.01	0.013	0.011	0.01	0.01	0.011
Porphyra	0	0	0	0	0	0	0	0
Rhodotorula	0.046	0.049	0.054	0.048	0.047	0.053	0.048	0.051
Nilaparvata	0.011	0.01	0.009	0.01	0.009	0.009	0.009	0.01
Haloarcula	0.018	0.017	0.021	0.018	0.016	0.018	0.016	0.018
Bacteriovorax	0.003	0.003	0.002	0.002	0.003	0.001	0.002	0.002
Candidatus Symbiobacter	0.01	0.009	0.008	0.008	0.009	0.009	0.009	0.009
Scolia	0	0	0	0	0	0	0	0
Aegilops	0.052	0.094	0.039	0.072	0.067	0.041	0.078	0.143
Gadus	0.122	0.104	0.107	0.11	0.106	0.11	0.105	0.112
Sagitta	0	0	0	0	0	0	0	0
Labrus	0.016	0.013	0.014	0.014	0.012	0.013	0.013	0.013
Cryptosporidium	0.006	0.004	0.004	0.004	0.004	0.004	0.005	0.005
Goniomonas	0	0	0	0	0	0	0	0
Caenorhabditis	0.062	0.047	0.049	0.054	0.046	0.048	0.049	0.053
Leptolyngbya	0.02	0.017	0.017	0.017	0.016	0.017	0.017	0.017
Orepukia	0	0	0	0	0	0	0	0
Chondria	0	0	0	0	0	0	0	0
Nosema	0.001	0	0.001	0.001	0.001	0.001	0.001	0
Mycolicibacillus	0	0	0	0	0	0	0	0
Ruminococcus	0.008	0.006	0.006	0.006	0.005	0.005	0.005	0.005
Brussowvirus	0	0	0	0	0	0	0	0
Catharanthus	0	0	0	0	0	0	0	0
Plesiomonas	0.003	0.003	0.003	0.003	0.003	0.003	0.003	0.003
Cryptocoryneum	0	0	0	0	0	0	0	0
Pantodon	0	0	0	0	0	0	0	0
Petrimonas	0.008	0.005	0.005	0.006	0.005	0.005	0.005	0.004
Pestivirus	0	0	0	0	0.001	0	0	0
Puma	0.001	0.001	0.001	0.001	0.001	0.001	0.001	0.001
Camelus	0.016	0.015	0.016	0.016	0.016	0.017	0.016	0.017
Saussurea	0	0	0	0	0	0	0	0
Schmidtea	0.001	0.001	0.001	0.001	0.001	0	0.001	0.001
Emticicia	0.008	0.004	0.002	0.004	0.004	0.003	0.004	0.003
Rasbora	0	0	0	0	0	0	0	0
Xiphinema	0	0	0	0	0	0	0	0
Grosmannia	0.011	0.012	0.012	0.011	0.011	0.013	0.012	0.012
Ginkgo	0	0	0	0	0	0	0	0
Kibdelosporangium	0.181	0.229	0.244	0.211	0.278	0.213	0.237	0.247
Betterkatzvirus	0	0	0	0	0	0	0	0
Tortellinivirus	0	0	0	0	0	0	0	0
Oleiphilus	0.003	0.002	0.002	0.003	0.003	0.003	0.002	0.002
Acetomicrobium	0.002	0.002	0.002	0.002	0.002	0.002	0.001	0.002
Paenarthrobacter	0.004	0.005	0.004	0.006	0.004	0.003	0.004	0.004
Stigmella	0	0	0	0	0	0	0	0
Leptotrichia	0.012	0.004	0.005	0.006	0.005	0.005	0.006	0.005
Paramormyrops	0.025	0.02	0.02	0.021	0.02	0.022	0.02	0.023
Lithognathus	0	0	0	0	0	0	0	0
Ctenocephalides	0.006	0.005	0.005	0.005	0.005	0.005	0.005	0.005
Paraburkholderia	0.448	0.451	0.452	0.405	0.467	0.497	0.452	0.472
Melolontha	0.001	0	0	0	0	0	0	0
Brasilonema	0	0	0	0	0	0	0	0
Legionella	0.033	0.024	0.024	0.029	0.023	0.022	0.024	0.024
Herpetomonas	0.001	0	0.001	0	0	0	0	0.001
Bison	0.002	0.002	0.002	0.002	0.001	0.002	0.002	0.001
Brucella	0.02	0.019	0.021	0.024	0.019	0.019	0.02	0.018
Eggerthella	0.021	0.02	0.023	0.021	0.018	0.02	0.018	0.018
Balearica	0.001	0.001	0.001	0.002	0.001	0.001	0.001	0.001
Polyangium	0	0	0.001	0	0.001	0.001	0.001	0.001
Xymmer	0	0	0	0	0	0	0	0
Tetragenococcus	0.003	0.002	0.002	0.002	0.002	0.002	0.002	0.002
Bulboplastis	0	0	0	0	0	0	0	0
Histophilus	0.001	0.001	0.001	0.001	0.001	0.001	0.001	0.001
Palaeococcus	0	0	0	0	0	0	0	0
Tyto	0.002	0.001	0.001	0.001	0.001	0.001	0.001	0.001
Juglans	0.011	0.009	0.009	0.01	0.009	0.009	0.009	0.01
Pepyhexavirus	0	0	0	0	0	0	0	0
Anaerobutyricum	0.001	0.001	0.001	0.001	0.001	0.001	0.001	0.001
Nitratiruptor	0.001	0.001	0.002	0.002	0.001	0.001	0.001	0.001
Hipposideros	0.011	0.011	0.012	0.011	0.011	0.012	0.011	0.012
Cichorium	0	0	0	0	0	0	0	0
Nannochloropsis	0.011	0.011	0.011	0.01	0.011	0.01	0.011	0.011
Bartheletia	0	0	0	0	0	0	0	0
Carcharhinus	0	0	0	0	0	0	0	0
Cinara	0	0	0	0	0	0	0	0
Mesocricetus	0.01	0.009	0.009	0.009	0.008	0.009	0.009	0.009
Geitlerinema	0.013	0.011	0.012	0.011	0.01	0.01	0.009	0.01
Melittangium	0.064	0.078	0.072	0.065	0.079	0.093	0.076	0.098
Gallus	0.037	0.031	0.032	0.032	0.031	0.035	0.032	0.034
Pyronema	0	0	0	0	0	0	0	0
Aotus	0.007	0.006	0.007	0.006	0.005	0.007	0.006	0.007
Pseudopediastrum	0	0	0	0	0	0	0	0
Macrophomina	0	0	0	0	0	0	0	0
Magnetospira	0.013	0.009	0.011	0.013	0.011	0.01	0.01	0.01
Dermacoccus	0.049	0.057	0.057	0.058	0.046	0.052	0.046	0.046
Afipia	0.029	0.048	0.038	0.042	0.061	0.061	0.054	0.06
Orthogonalys	0	0	0	0	0	0	0	0
Dasypus	0.017	0.016	0.016	0.017	0.015	0.016	0.016	0.017
Endoconidiophora	0	0	0	0	0	0	0	0
Candidatus Gullanella	0	0	0	0	0	0	0	0
Sphaerimonospora	0	0	0	0	0	0	0	0
Kagunavirus	0	0	0	0	0	0	0	0
Methanohalophilus	0.002	0.001	0.001	0.001	0.001	0.001	0.001	0.001
Serpentinomonas	0.031	0.033	0.032	0.031	0.037	0.04	0.036	0.037
Hepacivirus	0.004	0.003	0.003	0.005	0.003	0.003	0.004	0.003
Ichthyobacterium	0.002	0.001	0	0.001	0.001	0.001	0.001	0.001
Candidatus Arthromitus	0.001	0.001	0.001	0.001	0.001	0.001	0.001	0.001
Phaseolus	0.008	0.007	0.007	0.006	0.006	0.006	0.007	0.007
Tinamus	0.005	0.005	0.005	0.005	0.005	0.005	0.005	0.005
Papio	0.007	0.006	0.006	0.006	0.006	0.006	0.006	0.007
Helicosporidium	0	0	0	0	0	0	0	0
Saccharopolyspora	0.083	0.092	0.105	0.095	0.078	0.081	0.074	0.079
Alpharetrovirus	0	0	0	0	0	0	0	0
Ceraceosorus	0.005	0.005	0.004	0.004	0.004	0.005	0.004	0.005
Patulibacter	0.002	0.005	0.004	0.004	0.004	0.004	0.003	0.003
Plecoglossus	0	0	0	0	0	0	0	0
Azumapecten	0	0	0	0	0	0	0	0
Izhakiella	0.005	0.004	0.005	0.005	0.004	0.004	0.004	0.004
Solea	0	0	0	0	0	0	0	0
Halapricum	0.008	0.008	0.009	0.008	0.008	0.009	0.008	0.009
Erwinia	0.032	0.027	0.027	0.029	0.026	0.027	0.026	0.026
Cynanchum	0	0	0	0	0	0	0	0
Seadornavirus	0	0	0	0	0	0	0	0
Cercis	0	0	0	0	0	0	0	0
Tolumonas	0.002	0.002	0.002	0.002	0.002	0.002	0.002	0.002
Geotrypetes	0.074	0.06	0.062	0.064	0.062	0.063	0.064	0.067
Thalassococcus	0.011	0.011	0.011	0.012	0.01	0.011	0.01	0.01
Suillus	0	0	0	0	0	0	0	0
Melica	0	0	0	0	0	0	0	0
Microbacterium	0.769	0.901	0.92	0.889	0.855	0.825	0.858	0.794
Syntrophus	0.006	0.005	0.005	0.006	0.004	0.004	0.004	0.004
Empidonax	0.008	0.006	0.007	0.007	0.006	0.007	0.006	0.006
Arsenophonus	0.003	0.001	0.001	0.002	0.001	0.001	0.001	0.001
Primula	0	0	0	0	0	0	0	0
Nothacrobeles	0	0	0	0	0	0	0	0
Ilyobacter	0.005	0.001	0.001	0.001	0.001	0.001	0.001	0.001
Millerozyma	0.004	0.003	0.003	0.003	0.003	0.003	0.003	0.003
Cottoperca	0.099	0.081	0.081	0.087	0.079	0.086	0.084	0.09
Torovirus	0	0	0	0	0	0	0	0
Leptinotarsa	0.008	0.005	0.005	0.006	0.005	0.005	0.005	0.006
Phaeobacter	0.048	0.042	0.044	0.049	0.041	0.044	0.042	0.042
Hydrogenovibrio	0.003	0.003	0.003	0.003	0.003	0.003	0.002	0.002
Syntrophobacter	0.017	0.015	0.017	0.014	0.013	0.014	0.013	0.014
Methanoplanus	0.001	0.001	0.001	0.001	0	0.001	0.001	0.001
Pythium	0	0	0	0	0	0	0	0
Lonsdalea	0.004	0.004	0.004	0.004	0.003	0.004	0.003	0.004
Endarachne	0	0	0	0	0	0	0	0
Varibaculum	0	0	0	0	0	0	0	0
Suberites	0	0	0	0	0	0	0	0
Auraticoccus	0.05	0.059	0.059	0.065	0.049	0.055	0.053	0.05
Oceanihabitans	0.004	0.001	0.001	0.003	0.001	0.001	0.001	0.001
Nepovirus	0	0	0	0	0	0	0	0
Scapunavirus	0	0.001	0	0	0.001	0	0	0
Emiliania	0.057	0.058	0.063	0.056	0.056	0.065	0.058	0.063
Agrobacterium	0.248	0.193	0.202	0.219	0.194	0.206	0.198	0.195
Mardivirus	0	0	0	0	0	0	0	0
Glycocaulis	0.014	0.012	0.012	0.013	0.012	0.013	0.012	0.012
Ignatzschineria	0	0	0	0	0	0	0	0
Chroomonas	0	0	0	0	0	0	0	0
Chloropicon	0.011	0.011	0.011	0.011	0.01	0.012	0.01	0.011
Gekko	0.011	0.009	0.01	0.011	0.01	0.01	0.01	0.011
Polaromonas	0.077	0.097	0.073	0.081	0.121	0.12	0.12	0.129
Pelosinus	0.004	0.003	0.002	0.003	0.003	0.003	0.003	0.003
Ahrensia	0	0	0	0	0	0	0	0
Peredibacter	0	0	0	0	0	0	0	0
Cyclospora	0.004	0.003	0.003	0.003	0.003	0.003	0.003	0.003
Sipha	0.007	0.006	0.006	0.007	0.009	0.006	0.011	0.007
Picobirnavirus	0	0	0	0	0	0	0	0
Curvibacter	0.013	0.015	0.012	0.013	0.017	0.017	0.018	0.018
Pseudocrossidium	0	0	0	0	0	0	0	0
Desulfofundulus	0.007	0.006	0.006	0.006	0.005	0.005	0.005	0.005
Lophophytum	0	0	0	0	0	0	0	0
Nakaseomyces	0.003	0.002	0.002	0.002	0.002	0.002	0.002	0.002
Dufourea	0.006	0.004	0.004	0.004	0.005	0.005	0.004	0.004
Pecoramyces	0	0	0	0	0	0	0	0
Panicum	0.031	0.032	0.034	0.04	0.033	0.033	0.034	0.035
Alouatta	0	0	0	0	0	0	0	0
Chondrus	0.005	0.005	0.005	0.005	0.005	0.005	0.005	0.005
Candidatus Purcelliella	0	0	0	0	0	0	0	0
Seonamhaeicola	0.004	0.001	0.001	0.005	0.001	0.001	0.001	0.001
Anaerococcus	0.001	0.001	0.001	0.001	0.001	0.001	0.001	0.001
Passiflora	0.002	0.002	0.002	0.002	0.002	0.002	0.002	0.002
Lentibacillus	0.002	0.002	0.002	0.002	0.001	0.001	0.001	0.001
Encephalartos	0	0	0	0	0	0	0	0
Truepera	0.034	0.033	0.033	0.031	0.028	0.03	0.027	0.029
Neoasaia	0.01	0.008	0.01	0.009	0.009	0.009	0.009	0.01
Carnobacterium	0.006	0.004	0.004	0.006	0.004	0.004	0.003	0.003
Jenufa	0	0	0	0	0	0	0	0
Cucurbita	0.018	0.016	0.016	0.018	0.016	0.016	0.017	0.018
Nankokuvirus	0	0	0	0	0	0	0	0
Panonychus	0	0	0	0	0	0	0	0
Floydiella	0	0	0	0	0	0	0	0
Pseudolabrys	0.138	0.191	0.152	0.161	0.236	0.237	0.227	0.218
Monodelphis	0.018	0.015	0.015	0.016	0.015	0.015	0.015	0.016
Geastrum	0	0	0	0	0	0	0	0
Orthohepadnavirus	0	0	0	0	0	0	0	0
Rhodoluna	0.006	0.006	0.006	0.005	0.005	0.004	0.005	0.004
Nautilia	0.002	0.001	0.001	0.002	0.001	0.001	0.001	0.001
Pseudaminobacter	0	0	0	0	0	0	0	0
Marvinvirus	0	0	0	0	0	0	0	0
Chelonia	0.009	0.008	0.008	0.009	0.008	0.008	0.007	0.009
Solen	0	0	0	0	0	0	0	0
Leptographium	0	0	0	0	0	0	0	0
Ophiostoma	0	0	0	0	0	0	0	0
Callorhinchus	0.013	0.013	0.011	0.013	0.011	0.013	0.013	0.013
Deltaretrovirus	0	0	0	0	0	0	0	0
Paracoccidioides	0.005	0.004	0.005	0.004	0.004	0.004	0.004	0.005
Hyperthermus	0.001	0.001	0	0	0	0	0	0
Trachymyrmex	0.012	0.008	0.009	0.012	0.008	0.009	0.008	0.009
Aminobacter	0.095	0.097	0.129	0.134	0.085	0.09	0.083	0.078
Badnavirus	0	0	0	0	0	0	0	0
Dyella	0.091	0.08	0.087	0.078	0.079	0.082	0.082	0.083
Trifolium	0	0	0	0	0	0	0	0
Gluconacetobacter	0.022	0.02	0.022	0.021	0.021	0.022	0.022	0.022
Gambierdiscus	0	0	0	0	0	0	0	0
Fopius	0.006	0.005	0.005	0.005	0.004	0.005	0.005	0.005
Loranthus	0	0	0	0	0	0	0	0
Cronusvirus	0	0	0	0	0	0	0	0
Neopelma	0.004	0.004	0.005	0.005	0.005	0.005	0.005	0.005
Gordonibacter	0.039	0.04	0.044	0.039	0.034	0.038	0.036	0.038
Tritomaria	0	0	0	0	0	0	0	0
Pelomonas	0	0	0	0	0	0	0	0
Geminocystis	0.008	0.004	0.003	0.004	0.004	0.004	0.004	0.004
Rufibacter	0.049	0.023	0.019	0.024	0.025	0.021	0.027	0.019
Planktothrix	0.003	0.002	0.002	0.002	0.002	0.002	0.003	0.002
Agave	0	0	0	0	0	0	0	0
Pseudopropionibacterium	0.021	0.023	0.023	0.024	0.018	0.02	0.017	0.018
Geranium	0	0	0	0	0	0	0	0
Cryphonectria	0	0	0	0	0.001	0	0	0
Goodfellowiella	0	0	0	0	0	0	0	0
Asplenium	0	0	0	0	0	0	0	0
Panax	0.001	0	0	0	0	0	0	0.001
Apteryx	0.235	0.188	0.195	0.207	0.189	0.199	0.196	0.209
Australobius	0	0	0	0	0	0	0	0
Aplanochytrium	0	0	0	0	0	0	0	0
Ulva	0.001	0.001	0.001	0.001	0.001	0.001	0.001	0.001
Galaxyvirus	0	0	0	0.001	0	0	0	0
Cenchrus	0	0	0	0.002	0	0	0	0
Candidatus Odyssella	0	0	0	0	0	0	0	0
Cryptobacterium	0.001	0.001	0.001	0.001	0.001	0.001	0.001	0.001
Bowservirus	0.001	0	0	0	0	0	0	0.001
Murdochiella	0.001	0.001	0.001	0.001	0.001	0.001	0.001	0.001
Trigintaduovirus	0	0	0	0	0	0	0	0
Archaeoglobus	0.002	0.002	0.002	0.002	0.002	0.002	0.002	0.002
Euplotes	0	0	0	0	0	0	0	0
Salinivirga	0.004	0.002	0.002	0.003	0.002	0.002	0.002	0.002
Paraprevotella	0.002	0.002	0.002	0.002	0.002	0.002	0.002	0.002
Microcystis	0.009	0.007	0.007	0.007	0.006	0.006	0.007	0.007
Felixounavirus	0	0	0	0	0	0	0	0
Chrysoporthe	0	0	0	0	0	0	0	0
Marthavirus	0	0	0	0	0	0	0	0
Methanothermus	0	0	0	0	0	0	0	0
Sinocyclocheilus	0.024	0.02	0.021	0.021	0.02	0.021	0.02	0.021
Streptopelia	0.117	0.093	0.097	0.1	0.097	0.101	0.101	0.105
Desulfitobacterium	0.011	0.008	0.008	0.008	0.007	0.007	0.007	0.007
Cryptoglena	0	0	0	0	0	0	0	0
Aquilegia	0	0.001	0.001	0.001	0.001	0.001	0.001	0.001
Candidatus Endoriftia	0.002	0.001	0.001	0.001	0.001	0.001	0.001	0.001
Trichoplusia	0.014	0.012	0.012	0.012	0.012	0.012	0.011	0.012
Halovivax	0.007	0.008	0.009	0.008	0.007	0.008	0.007	0.008
Lobosphaera	0	0	0	0	0	0	0	0
Laceyella	0.003	0.003	0.003	0.003	0.003	0.003	0.003	0.003
Habropoda	0.005	0.003	0.004	0.004	0.004	0.004	0.003	0.004
Chloracidobacterium	0.023	0.025	0.021	0.018	0.03	0.031	0.033	0.033
Hirschia	0.002	0.001	0.001	0.002	0.002	0.001	0.001	0.001
Catovirus	0.001	0	0	0	0	0	0	0
Fragilariopsis	0	0	0	0	0	0	0	0
Narcissus	0	0	0	0	0	0	0	0
Cicer	0.061	0.048	0.043	0.048	0.045	0.047	0.047	0.049
Lingula	0.013	0.01	0.011	0.011	0.01	0.01	0.01	0.011
Plutella	0.015	0.014	0.015	0.015	0.014	0.016	0.014	0.015
Gehypochthonius	0	0	0	0	0	0	0	0
Geospiza	0.002	0.001	0.001	0.002	0.001	0.002	0.001	0.001
Defluviitoga	0.001	0.001	0	0.001	0.001	0	0	0.001
Desulfobacca	0.006	0.004	0.006	0.005	0.005	0.005	0.004	0.004
Anguilla	0	0	0	0	0	0	0	0
Chloriridovirus	0	0	0	0	0	0	0	0
Conidiobolus	0	0	0	0	0	0	0	0
Pelagibacterium	0.032	0.022	0.027	0.052	0.024	0.024	0.025	0.022
Acrospermum	0	0	0	0	0	0	0	0
Paeonia	0	0	0	0	0	0	0	0
Lepeophtheirus	0.001	0	0	0.001	0	0	0	0
Acidisarcina	0.024	0.021	0.021	0.018	0.021	0.022	0.02	0.022
Candidatus Ruthia	0	0	0	0	0	0	0	0
Hemiselmis	0	0	0	0	0	0	0	0
Chenopodium	0.016	0.013	0.013	0.014	0.013	0.013	0.013	0.014
Pyrenophora	0.005	0.005	0.005	0.005	0.005	0.006	0.005	0.006
Vagococcus	0.002	0.002	0.001	0.002	0.002	0.002	0.002	0.002
Triticum	0.196	0.553	0.042	0.12	0.229	0.046	0.324	0.996
Webervirus	0	0	0	0	0	0	0	0
Petrocella	0.001	0.001	0.001	0.001	0.001	0.001	0.001	0.001
Rhizophora	0	0	0	0	0	0	0	0
Macrostomum	0	0	0	0	0	0	0	0
Diplonema	0	0	0	0	0	0	0	0
Rosa	0.012	0.013	0.011	0.011	0.01	0.01	0.01	0.012
Acidipropionibacterium	0.071	0.076	0.084	0.083	0.061	0.065	0.063	0.062
Parapygmephorus	0	0	0	0	0	0	0	0
Agatevirus	0	0	0	0	0	0	0	0
Pseudothermotoga	0.003	0.003	0.002	0.002	0.002	0.002	0.002	0.002
Choloepus	0.001	0	0	0	0	0	0	0
Candidatus Kinetoplastibacterium	0.002	0.001	0.001	0.002	0.002	0.001	0.001	0.001
Carthamus	0	0	0	0	0	0	0	0
Torrenticola	0	0	0	0	0	0	0	0
Elusimicrobium	0.001	0.001	0.001	0.001	0.001	0.001	0.001	0.001
Crithopsis	0	0	0	0	0	0	0	0
Miniimonas	0.038	0.045	0.046	0.046	0.037	0.04	0.038	0.039
Aeribacillus	0.001	0.001	0.001	0.001	0	0.001	0.001	0.001
Tulanevirus	0	0	0	0	0	0	0	0
Candidatus Cytomitobacter	0.001	0.001	0.001	0.001	0.001	0.001	0.001	0
Modestobacter	0.092	0.154	0.12	0.169	0.164	0.168	0.167	0.18
Aeginetia	0	0	0	0	0	0	0	0
Labilibaculum	0.007	0.002	0.002	0.003	0.002	0.003	0.003	0.002
Heterostelium	0.006	0.004	0.004	0.004	0.003	0.004	0.004	0.004
Eufriesea	0.006	0.004	0.004	0.004	0.004	0.004	0.004	0.004
Allokutzneria	0.071	0.08	0.094	0.081	0.077	0.072	0.072	0.077
Serpula	0.004	0.003	0.003	0.003	0.003	0.003	0.002	0.004
Acinetobacter	0.078	0.049	0.046	0.052	0.05	0.046	0.057	0.049
Acidobacterium	0.032	0.031	0.03	0.026	0.032	0.036	0.033	0.034
Campanula	0	0	0	0	0	0	0	0
Alloscardovia	0	0	0	0	0	0	0	0
Boechera	0.001	0.001	0	0	0.001	0	0	0.001
Prymnesiovirus	0	0	0	0	0	0	0	0
Physarum	0	0	0	0	0	0	0	0
Oblitimonas	0.002	0.002	0.001	0.002	0.001	0.001	0.001	0.001
Mastacembelus	0.103	0.083	0.084	0.088	0.084	0.09	0.087	0.091
Simonsiella	0.001	0.001	0.001	0.001	0.001	0.001	0.001	0.001
Sargassum	0	0	0	0	0	0	0	0
Zymobacter	0.003	0.003	0.003	0.003	0.003	0.003	0.003	0.003
Bocaparvovirus	0	0	0	0	0	0	0	0
Opisthorchis	0.004	0.003	0.004	0.004	0.004	0.004	0.004	0.005
Denticeps	0.105	0.087	0.09	0.093	0.087	0.093	0.091	0.097
Thermoclostridium	0.001	0.001	0.001	0.001	0.001	0.001	0.001	0.001
Stenamma	0.001	0	0	0	0	0.001	0	0
Oligella	0.001	0.001	0.001	0.001	0.001	0.001	0.001	0.001
Formosa	0.026	0.006	0.005	0.015	0.006	0.006	0.008	0.005
Zhihengliuella	0.012	0.015	0.016	0.014	0.013	0.013	0.013	0.013
Apostasia	0.001	0	0	0	0	0	0.001	0
Marinovum	0.024	0.023	0.025	0.026	0.021	0.024	0.021	0.023
Cynoglossus	0.016	0.012	0.014	0.015	0.013	0.015	0.013	0.015
Jatrophihabitans	0.03	0.035	0.038	0.038	0.028	0.029	0.027	0.029
Pristimantis	0	0	0	0	0	0	0	0
Bostrychia	0	0	0	0	0	0	0	0
Rhopalosiphum	0.005	0.004	0.004	0.004	0.005	0.005	0.005	0.005
Apareiodon	0	0	0	0	0	0	0	0
Hypophthalmichthys	0	0	0	0	0	0	0	0
Sapyga	0	0	0	0	0	0	0	0
Zootermopsis	0.011	0.008	0.009	0.01	0.007	0.008	0.008	0.008
Veronicastrum	0	0	0	0	0	0	0	0
Thermobifida	0.022	0.022	0.023	0.024	0.017	0.02	0.017	0.018
Anderseniella	0.017	0.013	0.016	0.023	0.014	0.014	0.013	0.013
Capripoxvirus	0	0	0	0	0	0	0	0
Miscanthicoccus	0	0	0	0	0	0	0	0
Tarenaya	0.012	0.01	0.01	0.01	0.01	0.01	0.01	0.01
Anoplopoma	0	0	0	0	0	0	0	0
Hyalangium	0.001	0.001	0.001	0.001	0.001	0.001	0.001	0.001
Rummeliibacillus	0.002	0.001	0.001	0.001	0.001	0.001	0.001	0.001
Gasterosteus	0.003	0.003	0.003	0.003	0.003	0.003	0.003	0.003
Nassella	0	0	0	0.001	0	0	0	0
Manacus	0.002	0.002	0.002	0.002	0.002	0.002	0.002	0.002
Eptatretus	0.001	0.001	0.001	0.001	0.001	0.001	0.001	0.001
Thermobaculum	0.01	0.01	0.01	0.009	0.008	0.008	0.008	0.008
Caloramator	0.002	0.001	0.001	0.001	0.001	0.001	0.001	0.001
Achlya	0.001	0.001	0.001	0.001	0.001	0.001	0.001	0.001
Ateles	0	0	0	0	0	0	0	0
Simplexvirus	0.003	0.002	0.003	0.002	0.002	0.003	0.002	0.003
Magnolia	0	0	0	0	0	0	0	0
Musa	0.022	0.019	0.02	0.021	0.02	0.022	0.02	0.023
Oikopleura	0	0	0.001	0	0	0	0	0
Egibacter	0.102	0.09	0.106	0.113	0.063	0.059	0.056	0.061
Brenneria	0.014	0.013	0.014	0.014	0.013	0.013	0.012	0.014
Symbiobacterium	0.04	0.039	0.041	0.038	0.031	0.035	0.031	0.034
Meteorus	0	0	0	0	0	0	0	0
Isodiametra	0	0	0	0	0	0	0	0
Solitalea	0.012	0.005	0.003	0.005	0.005	0.005	0.006	0.004
Oleispira	0.002	0.001	0.002	0.002	0.001	0.002	0.001	0.001
Betasatellite	0	0	0	0	0	0	0	0
Morganella	0.007	0.005	0.006	0.006	0.005	0.005	0.005	0.005
Amaranthus	0.001	0.001	0	0.001	0	0	0.001	0
Steroidobacter	0.033	0.029	0.043	0.032	0.026	0.02	0.024	0.023
Yangia	0.052	0.047	0.054	0.057	0.048	0.053	0.049	0.049
Helicobacter	0.028	0.018	0.018	0.019	0.017	0.016	0.017	0.016
Sporanaerobacter	0.001	0.001	0.001	0.001	0.001	0.001	0.001	0.001
Ceetrepovirus	0	0	0	0	0	0	0	0
Nicrophorus	0.007	0.006	0.006	0.007	0.006	0.006	0.006	0.007
Noteucinetus	0	0	0	0	0	0	0	0
Enchodelus	0	0	0	0	0	0	0	0
Cupriavidus	0.58	0.615	0.612	0.576	0.694	0.74	0.66	0.699
Musca	0.007	0.006	0.006	0.007	0.006	0.006	0.007	0.006
Chlorobaculum	0.034	0.03	0.031	0.029	0.026	0.029	0.028	0.029
Candidatus Nanopelagicus	0.002	0.002	0.002	0.002	0.002	0.001	0.001	0.001
Lactarius	0	0	0	0	0	0	0	0
Agricanvirus	0	0	0	0	0	0	0	0
Neokomagataea	0.007	0.007	0.007	0.007	0.006	0.006	0.006	0.006
Bathycoccus	0.005	0.003	0.004	0.004	0.004	0.005	0.004	0.004
Acetobacter	0.031	0.027	0.027	0.028	0.026	0.026	0.027	0.027
Paramecium	0.011	0.008	0.008	0.009	0.009	0.008	0.009	0.009
Haematobacter	0.016	0.015	0.016	0.016	0.015	0.014	0.014	0.015
Luteitalea	0.371	0.313	0.345	0.248	0.3	0.297	0.283	0.29
Planotetraspora	0	0	0	0	0	0	0	0
Avastrovirus	0	0	0	0	0	0	0	0
Vitis	0.066	0.055	0.05	0.057	0.051	0.056	0.055	0.058
Artibeus	0	0	0	0	0	0	0	0
Olea	0.013	0.011	0.011	0.012	0.012	0.011	0.011	0.011
Paraglaciecola	0.002	0.001	0.001	0.002	0.001	0.001	0.001	0.001
Marichromatium	0.033	0.029	0.035	0.033	0.027	0.03	0.025	0.029
Macaca	0.031	0.027	0.027	0.029	0.025	0.027	0.027	0.029
Alcanivorax	0.056	0.05	0.057	0.057	0.047	0.048	0.047	0.047
Rhodopseudomonas	0.288	0.37	0.331	0.339	0.403	0.41	0.393	0.41
Leucobacter	0.049	0.06	0.062	0.058	0.052	0.054	0.051	0.05
Thermobispora	0.057	0.068	0.068	0.067	0.05	0.054	0.048	0.052
Rubus	0	0	0	0	0	0	0	0
Paraliobacillus	0.002	0.001	0.001	0.001	0.001	0.001	0.001	0.001
Veillonella	0.004	0.003	0.003	0.003	0.003	0.003	0.003	0.003
Tsukamurella	0.1	0.112	0.122	0.114	0.098	0.103	0.098	0.101
Octopus	0.015	0.011	0.011	0.011	0.011	0.011	0.012	0.012
Bambusa	0.002	0.001	0.001	0.006	0	0	0.001	0.001
Thiohalocapsa	0	0	0	0	0	0	0	0
Streptomyces	7.464	8.211	9.163	8.867	7.284	7.812	7.191	7.493
Gemmata	0.236	0.215	0.198	0.193	0.369	0.439	0.399	0.363
Salinibacterium	0.038	0.045	0.043	0.042	0.049	0.041	0.048	0.038
Avicennia	0	0	0	0	0	0	0	0
Acidomonas	0	0	0	0	0	0	0	0
Anaeromyxobacter	0.343	0.345	0.367	0.321	0.316	0.365	0.332	0.36
Candida	0.003	0.002	0.002	0.002	0.002	0.002	0.002	0.002
Adiantum	0	0	0	0	0	0	0	0
Stropharia	0	0	0	0	0	0	0	0
Breviolum	0	0	0	0	0	0	0	0
Gelidium	0	0	0	0	0	0	0	0
Thermopsis	0	0	0	0	0	0	0	0
Speleorchestes	0	0	0	0	0	0	0	0
Melanaphis	0.005	0.004	0.005	0.004	0.006	0.004	0.007	0.004
Sinonovacula	0	0	0	0	0	0	0	0
Shiraia	0	0	0	0	0	0	0	0
Lemodes	0.001	0	0	0	0	0	0	0
Taiwanofungus	0	0	0	0	0	0	0	0
Stylophora	0.012	0.009	0.009	0.01	0.009	0.009	0.01	0.01
Crocus	0	0	0	0	0	0	0	0
Ipomoea	0.12	0.095	0.094	0.103	0.096	0.095	0.098	0.104
Parvularcula	0.007	0.006	0.007	0.007	0.007	0.006	0.007	0.006
Nylanderia	0.008	0.007	0.008	0.007	0.007	0.007	0.007	0.008
Oncorhynchus	0.032	0.028	0.027	0.028	0.028	0.029	0.028	0.031
Dhakavirus	0	0	0	0	0	0	0	0
Alphasphaerolipovirus	0	0	0	0	0	0	0	0
Isochrysis	0	0	0	0	0	0	0	0
Serratia	0.14	0.129	0.136	0.131	0.129	0.133	0.13	0.129
Spirometra	0.156	0.133	0.132	0.139	0.13	0.139	0.134	0.145
Tobravirus	0.001	0	0	0	0	0	0	0
Ectocarpus	0	0	0	0	0	0	0	0
Cabomba	0	0	0	0	0	0	0	0
Ranavirus	0	0	0	0	0	0	0	0
Elaeis	0.013	0.013	0.013	0.013	0.013	0.013	0.012	0.013
Moraxella	0.009	0.007	0.007	0.008	0.008	0.007	0.007	0.007
Hyriopsis	0	0	0	0	0	0	0	0
Aristolochia	0	0	0	0	0	0	0	0
Raphidocelis	0	0	0	0	0	0	0	0
Thermosporothrix	0.011	0.01	0.01	0.009	0.008	0.008	0.008	0.008
Chelativorans	0.028	0.026	0.031	0.034	0.025	0.027	0.024	0.025
Nucleorhabdovirus	0	0	0	0	0	0	0	0
Bingvirus	0	0	0	0.001	0	0	0	0
Histoplasma	0.003	0.003	0.003	0.003	0.003	0.003	0.003	0.003
Vogesella	0.014	0.015	0.016	0.015	0.017	0.017	0.017	0.016
Crocosphaera	0.002	0.001	0.002	0.002	0.002	0.001	0.002	0.001
Cryptotermes	0.01	0.007	0.008	0.007	0.008	0.008	0.007	0.007
Cycas	0	0	0	0	0	0	0	0
Phikmvvirus	0	0	0	0	0	0	0	0
Macrococcus	0.004	0.002	0.002	0.002	0.002	0.002	0.002	0.002
Ammopiptanthus	0	0	0	0	0	0	0	0
Cenarchaeum	0.003	0.003	0.003	0.003	0.003	0.003	0.003	0.003
Oxytricha	0	0	0	0	0	0	0	0
Lygus	0	0	0	0	0	0	0	0
Sediminicola	0.006	0.002	0.002	0.012	0.002	0.002	0.002	0.002
Andrena	0	0	0	0	0	0	0	0
Weissella	0.007	0.006	0.006	0.006	0.006	0.006	0.006	0.005
Saitoella	0.003	0.003	0.003	0.003	0.002	0.003	0.003	0.003
Raphidiopsis	0.001	0.001	0.001	0.001	0.001	0.001	0.001	0.001
Caulerpa	0.001	0	0	0	0	0	0	0
Fargesia	0	0	0	0	0	0	0	0
Theropithecus	0.001	0.001	0.001	0.001	0.001	0.001	0.001	0.001
Wickerhamiella	0.002	0.002	0.002	0.002	0.002	0.002	0.002	0.002
Corallorhiza	0	0	0	0	0	0	0	0
Maritalea	0.005	0.004	0.004	0.005	0.004	0.004	0.004	0.004
Sulfurimonas	0.006	0.003	0.003	0.004	0.003	0.003	0.003	0.003
Herbinix	0.002	0.001	0.001	0.001	0	0.001	0.001	0.001
Luteipulveratus	0.04	0.051	0.051	0.052	0.041	0.045	0.04	0.041
Pamexvirus	0.001	0.001	0.001	0.001	0.001	0.001	0.001	0.001
Galdieria	0.002	0.001	0.001	0.002	0.001	0.002	0.002	0.002
Nannizzia	0.003	0.003	0.003	0.003	0.003	0.003	0.003	0.003
Salinicola	0.022	0.02	0.022	0.022	0.018	0.019	0.017	0.019
Atopobium	0.001	0.001	0.001	0.001	0.001	0.001	0.001	0.001
Platysiphonia	0	0	0	0	0	0	0	0
Haliotis	0.001	0.001	0.001	0.001	0.001	0.001	0.001	0.001
Kutzneria	0.078	0.088	0.101	0.09	0.082	0.079	0.076	0.083
Heliothis	0	0	0	0	0	0	0	0
Lagerstroemia	0	0	0	0	0	0	0	0
Pantoea	0.062	0.056	0.058	0.056	0.053	0.054	0.053	0.055
Pajaroellobacter	0.002	0.002	0.002	0.001	0.002	0.002	0.002	0.002
Centapoxvirus	0	0	0	0	0	0	0	0
Hyphomicrobium	0.091	0.089	0.095	0.099	0.09	0.092	0.091	0.09
Thiomonas	0.065	0.066	0.065	0.064	0.068	0.072	0.068	0.072
Galium	0	0	0	0	0	0	0	0
Rivularia	0.003	0.003	0.002	0.002	0.003	0.003	0.003	0.002
Wenzhouxiangella	0.028	0.021	0.028	0.026	0.021	0.022	0.02	0.02
Myripristis	0.164	0.133	0.133	0.144	0.134	0.14	0.139	0.148
Chionanthus	0	0	0	0	0	0	0	0
Evaniella	0	0	0	0	0	0	0	0
Saccharophagus	0.002	0.002	0.002	0.003	0.002	0.002	0.002	0.002
Pseudoscardovia	0	0	0	0	0	0	0	0
Roseolovirus	0	0	0	0	0	0	0	0
Coix	0	0	0	0	0	0	0	0
Halobellus	0.012	0.013	0.014	0.013	0.011	0.013	0.012	0.012
Branchiostoma	0.027	0.024	0.024	0.026	0.024	0.025	0.026	0.026
Nomascus	0.008	0.008	0.008	0.009	0.008	0.008	0.008	0.008
Sulfurihydrogenibium	0.002	0.002	0.001	0.001	0.001	0.001	0.001	0.001
Bodomorpha	0	0	0	0	0	0	0	0
Spongiibacter	0.002	0.002	0.002	0.003	0.002	0.002	0.002	0.002
Carex	0.002	0.001	0	0.001	0.001	0	0.002	0.002
Candidatus Aquiluna	0.002	0.001	0.002	0.002	0.001	0.001	0.002	0.001
Parvicapsula	0	0	0	0	0	0	0	0
Hyaloscypha	0.007	0.007	0.007	0.007	0.006	0.007	0.007	0.007
Epinephelus	0.001	0	0	0	0	0	0	0
Reptarenavirus	0	0	0	0	0	0	0	0
Lumbricus	0	0	0	0	0	0	0	0
Purpureocillium	0.015	0.015	0.015	0.015	0.015	0.016	0.016	0.016
Chondrocystis	0.002	0.001	0.001	0.002	0.002	0.002	0.002	0.002
Dactylococcopsis	0.002	0.001	0.001	0.001	0.001	0.002	0.002	0.001
Ipomovirus	0	0	0	0	0	0	0	0
Dasypyrum	0	0	0	0	0	0	0	0.001
Criblamydia	0	0	0	0	0	0	0	0
Rodentibacter	0.001	0	0	0.001	0	0.001	0.001	0.001
Apibacter	0.005	0.002	0.001	0.002	0.002	0.001	0.002	0.002
Akebia	0	0	0	0	0	0	0	0
Prosthecobacter	0.001	0.001	0.001	0.001	0.001	0.001	0.001	0.001
Candidatus Izimaplasma	0.001	0	0	0	0	0	0	0
Haliangium	0.146	0.149	0.202	0.198	0.144	0.251	0.162	0.184
Paraoerskovia	0.026	0.03	0.033	0.031	0.024	0.025	0.024	0.025
Avena	0.001	0.001	0.001	0.002	0.006	0.002	0.007	0.003
Channa	0	0	0	0	0	0	0	0
Kryptolebias	0.016	0.014	0.015	0.014	0.014	0.016	0.015	0.016
Indioceanicola	0.039	0.034	0.038	0.038	0.034	0.035	0.036	0.036
Inonotus	0	0	0	0	0	0	0	0
Thiorhodococcus	0	0	0	0	0	0	0	0
Megalobrama	0	0	0	0	0	0	0	0
Oceanimonas	0.008	0.007	0.008	0.009	0.007	0.008	0.007	0.007
Neorickettsia	0.001	0.001	0.001	0.001	0.001	0.001	0.001	0.001
Anisakis	0	0	0	0	0	0	0	0
Vitreoscilla	0.012	0.011	0.011	0.011	0.011	0.012	0.011	0.012
Rosebushvirus	0	0	0	0	0	0	0	0
Conocybe	0	0	0	0	0	0	0	0
Vittaforma	0.001	0	0	0	0	0	0	0
Haliaeetus	0.003	0.003	0.003	0.003	0.003	0.003	0.003	0.003
Olivibacter	0.003	0.001	0.001	0.001	0.001	0.001	0.001	0.001
Delma	0	0	0	0	0	0	0	0
Aquincola	0.001	0.001	0.001	0.001	0.001	0.001	0.001	0.001
Micromonospora	1.334	1.445	1.668	1.403	1.376	1.277	1.303	1.306
Pteropus	0.014	0.013	0.014	0.014	0.013	0.015	0.014	0.014
Desulfomonile	0.007	0.006	0.006	0.005	0.005	0.005	0.004	0.005
Thermoanaerobacter	0.004	0.003	0.002	0.003	0.002	0.003	0.002	0.003
Hariotina	0	0	0	0	0	0	0	0
Sesamum	0.009	0.009	0.008	0.009	0.008	0.008	0.009	0.009
Faecalitalea	0.001	0	0.001	0	0	0	0	0
Firehammervirus	0	0	0	0	0	0	0	0
Hyphopichia	0.007	0.005	0.005	0.006	0.005	0.006	0.006	0.006
Staphylococcus	0.049	0.028	0.025	0.033	0.026	0.027	0.027	0.027
Chamaesiphon	0.005	0.004	0.004	0.004	0.004	0.004	0.004	0.004
Orthohepevirus	0.001	0	0.001	0.001	0	0.001	0	0.001
Fluoribacter	0.002	0.001	0.001	0.002	0.001	0.001	0.001	0.001
Monomorium	0.01	0.007	0.008	0.008	0.008	0.008	0.008	0.008
Haplidia	0	0	0	0	0	0	0	0
Mordavella	0.005	0.003	0.003	0.003	0.002	0.002	0.003	0.002
Eleocharis	0	0	0	0	0	0	0	0
Bemisia	0.01	0.009	0.009	0.01	0.009	0.01	0.009	0.01
Flaveria	0	0	0	0	0	0	0	0
Cyanobacterium	0.005	0.003	0.003	0.003	0.003	0.004	0.004	0.003
Delftia	0.053	0.064	0.057	0.056	0.073	0.074	0.072	0.074
Haplomitrium	0	0	0	0	0	0	0	0
Pristionchus	0	0	0	0	0	0	0	0
Certrevirus	0	0	0	0	0	0	0	0
Scaptodrosophila	0.009	0.008	0.009	0.008	0.008	0.008	0.008	0.009
Asfivirus	0	0	0	0	0	0	0	0
Pelolinea	0.007	0.007	0.007	0.006	0.005	0.006	0.005	0.006
Caldicellulosiruptor	0.007	0.004	0.005	0.005	0.004	0.003	0.004	0.004
Lissotriton	0	0	0	0	0	0	0	0
Cylindrocystis	0	0	0	0	0	0	0	0
Likavirus	0.001	0.001	0.001	0.001	0.001	0.001	0.001	0.001
Crassostrea	0.028	0.023	0.024	0.026	0.024	0.025	0.023	0.026
Phormidium	0	0	0	0	0	0	0	0
Pseudoxanthomonas	0.153	0.101	0.111	0.095	0.088	0.081	0.103	0.085
Colletotrichum	0.046	0.045	0.046	0.045	0.044	0.049	0.045	0.048
Thunnus	0	0	0	0	0	0	0	0
Terasakiella	0.003	0.002	0.002	0.002	0.002	0.002	0.002	0.002
Fridericia	0	0	0	0	0	0	0	0
Simocephalus	0	0	0	0	0	0	0	0
Desulfofarcimen	0.002	0.002	0.002	0.002	0.002	0.002	0.002	0.001
Sulfitobacter	0.081	0.074	0.081	0.086	0.072	0.074	0.071	0.073
Hungatella	0.005	0.004	0.004	0.004	0.003	0.004	0.004	0.003
Desulfurella	0.001	0.001	0.001	0.001	0.001	0.001	0.001	0.001
Glyptapanteles	0	0	0	0	0	0	0	0
Pygoscelis	0.002	0.001	0.001	0.001	0.001	0.001	0.001	0.001
Trichoplax	0.004	0.002	0.003	0.003	0.003	0.002	0.002	0.003
Woeseia	0.03	0.013	0.024	0.025	0.01	0.009	0.009	0.01
Phoenicibacter	0.001	0.001	0.001	0.001	0.001	0.001	0.001	0.001
Actinopolymorpha	0.077	0.085	0.101	0.088	0.067	0.068	0.063	0.068
Virgibacillus	0.013	0.007	0.007	0.009	0.007	0.006	0.008	0.007
Cuscuta	0	0	0	0	0	0	0	0
Candidatus Phaeomarinobacter	0.01	0.009	0.01	0.01	0.009	0.009	0.008	0.009
Rhizobacter	0.067	0.101	0.077	0.071	0.09	0.098	0.091	0.116
Stenotrophomonas	0.464	0.368	0.385	0.34	0.345	0.327	0.398	0.341
Madurella	0	0	0	0	0	0	0	0
Mytilus	0	0	0	0	0	0	0	0
Tequatrovirus	0	0	0	0	0	0	0	0
Capsicum	0.011	0.008	0.008	0.009	0.008	0.008	0.009	0.01
Skermanella	0.067	0.066	0.069	0.083	0.062	0.07	0.07	0.066
Methylophaga	0.004	0.003	0.003	0.004	0.003	0.003	0.003	0.003
Gluconobacter	0.023	0.021	0.022	0.021	0.02	0.021	0.021	0.02
Desulfamplus	0	0	0	0	0	0	0	0
Bradysia	0	0	0	0	0	0	0	0
Caeruleovirus	0	0	0	0	0	0	0	0
Bigelowiella	0	0	0	0	0	0	0	0
Lichtheimia	0.006	0.005	0.005	0.005	0.005	0.005	0.005	0.005
Prochloron	0	0	0	0	0	0	0	0
Porphyrobacter	0.21	0.174	0.164	0.127	0.195	0.157	0.191	0.17
Butyrivibrio	0.005	0.003	0.003	0.004	0.003	0.003	0.004	0.003
Phycisphaera	0.073	0.058	0.059	0.057	0.055	0.065	0.061	0.056
Gryllus	0.002	0.002	0.002	0.002	0.001	0.002	0.002	0.002
Terrimonas	0	0	0	0	0	0	0	0
Lupinus	0.093	0.072	0.067	0.077	0.069	0.072	0.073	0.075
Trichinella	0.014	0.01	0.009	0.011	0.01	0.011	0.01	0.011
Polynucleobacter	0.018	0.015	0.013	0.014	0.015	0.015	0.015	0.015
Faecalibaculum	0.002	0.003	0.002	0.002	0.002	0.002	0.002	0.002
Lecanicillium	0	0	0	0	0	0	0	0
Dolosigranulum	0.001	0	0.001	0.001	0	0.001	0.001	0
Pistacia	0.012	0.01	0.01	0.011	0.01	0.01	0.01	0.011
Parahymenobacter	0	0	0	0	0	0	0	0
Opisthocomus	0.003	0.002	0.002	0.002	0.002	0.002	0.002	0.002
Rhodospirillum	0.069	0.06	0.07	0.069	0.065	0.064	0.063	0.062
Nannocystis	0.003	0.003	0.003	0.003	0.003	0.004	0.004	0.003
Flavivirga	0.006	0.002	0.002	0.006	0.002	0.002	0.002	0.002
Eudorina	0	0	0	0	0	0	0	0
Spiroplasma	0.01	0.005	0.005	0.007	0.005	0.005	0.006	0.005
Actinobaculum	0.006	0.006	0.006	0.005	0.004	0.005	0.004	0.005
Inocybe	0	0	0	0	0	0	0	0
Tabrizicola	0.014	0.013	0.014	0.015	0.014	0.014	0.014	0.013
Arequatrovirus	0.001	0.001	0.001	0.001	0.001	0.001	0.001	0.001
Thermoproteus	0.003	0.003	0.004	0.003	0.003	0.003	0.003	0.003
Platycodon	0	0	0	0	0	0	0	0
Parhyale	0.001	0	0	0	0	0	0	0
Aquaspirillum	0.01	0.009	0.009	0.009	0.009	0.01	0.008	0.009
Enchytraeus	0	0	0	0	0	0	0	0
Glaesserella	0.002	0.002	0.002	0.002	0.002	0.002	0.002	0.002
Sulfuritalea	0.026	0.027	0.028	0.026	0.033	0.032	0.028	0.031
Spathaspora	0.002	0.002	0.002	0.001	0.001	0.002	0.002	0.002
Chilodonella	0	0	0	0	0	0	0	0
Haemaphysalis	0	0	0	0	0	0	0	0
Parapoxvirus	0.001	0.002	0.002	0.001	0.001	0.002	0.002	0.002
Corchorus	0.001	0.001	0.001	0.001	0.001	0.001	0.001	0.001
Thermacetogenium	0.006	0.005	0.005	0.005	0.004	0.004	0.004	0.004
Phycicoccus	0.05	0.079	0.065	0.08	0.077	0.089	0.076	0.076
Fictibacillus	0.004	0.003	0.003	0.003	0.002	0.002	0.003	0.003
Schmidvirus	0	0	0	0	0	0	0	0
Aquabacterium	0.024	0.03	0.026	0.027	0.031	0.033	0.029	0.033
Planomicrobium	0.004	0.003	0.003	0.003	0.003	0.003	0.002	0.003
Scolytogenes	0	0	0	0	0	0	0	0
Hypsibius	0	0	0	0	0	0	0	0
Drulisvirus	0	0	0	0	0	0	0	0
Leymus	0.003	0.005	0.001	0.004	0.002	0	0.005	0.01
Melaminivora	0.044	0.051	0.044	0.044	0.058	0.063	0.061	0.063
Emalynvirus	0	0	0	0	0	0	0	0
Acholeplasma	0.004	0.003	0.002	0.002	0.003	0.002	0.003	0.003
Maribacter	0.03	0.01	0.009	0.026	0.01	0.01	0.011	0.009
Agarophyton	0	0	0	0	0	0	0	0
Bacterioplanes	0.004	0.003	0.003	0.003	0.003	0.003	0.002	0.002
Enhygromyxa	0	0	0	0	0	0	0	0
Luteibacter	0.051	0.045	0.048	0.045	0.045	0.047	0.048	0.051
Coffea	0.014	0.012	0.012	0.013	0.013	0.013	0.014	0.014
Ruthenibacterium	0.009	0.007	0.008	0.008	0.006	0.007	0.007	0.007
Tilletiopsis	0.023	0.024	0.027	0.024	0.024	0.026	0.024	0.027
Aquamicrobium	0	0	0	0	0	0	0	0
Pegunavirus	0.001	0	0	0	0	0	0	0
Lethenteron	0	0	0.001	0.001	0.001	0.001	0	0.001
Acidiferrobacter	0.015	0.014	0.016	0.014	0.013	0.014	0.012	0.014
Thonus	0	0	0	0	0	0	0	0
Staphylothermus	0.001	0	0.001	0.001	0	0	0	0.001
Daphnia	0.003	0.002	0.002	0.002	0.002	0.002	0.002	0.002
Variovorax	0.388	0.572	0.395	0.422	0.744	0.727	0.789	0.644
Gavialis	0.005	0.004	0.004	0.004	0.004	0.004	0.004	0.004
Sporolactobacillus	0.002	0.002	0.002	0.002	0.002	0.001	0.002	0.002
Batrachochytrium	0.002	0.002	0.002	0.002	0.001	0.002	0.002	0.002
Sulfuritortus	0.025	0.025	0.027	0.024	0.028	0.029	0.025	0.026
Parascardovia	0.004	0.003	0.004	0.004	0.003	0.003	0.003	0.003
Trichophyton	0.006	0.006	0.006	0.006	0.006	0.006	0.006	0.006
Cryptocephalus	0	0	0	0	0	0	0	0
Wallemia	0.003	0.003	0.003	0.003	0.002	0.003	0.003	0.003
Panulirus	0	0	0	0	0	0	0	0
Scleria	0	0	0	0	0	0	0	0
Cellulosimicrobium	0.102	0.119	0.125	0.123	0.1	0.108	0.101	0.105
Eosentomon	0	0	0	0	0	0	0	0
Siccibacter	0	0	0	0	0	0	0	0
Salmo	0.223	0.185	0.187	0.198	0.18	0.194	0.188	0.203
Armigeres	0	0	0	0	0	0	0	0
Humibacter	0.037	0.044	0.044	0.042	0.043	0.04	0.04	0.037
Pseudonaja	0.005	0.004	0.004	0.004	0.004	0.004	0.004	0.004
Halorhodospira	0.027	0.024	0.026	0.025	0.021	0.023	0.02	0.022
Taxus	0	0	0	0	0	0	0	0
Liberibacter	0.003	0.002	0.002	0.002	0.002	0.002	0.002	0.002
Methylomusa	0.003	0.002	0.002	0.002	0.002	0.002	0.002	0.003
Neochlamydia	0.001	0.001	0.001	0.001	0.001	0.001	0.001	0.001
Lepus	0	0	0	0	0	0	0	0
Juniperus	0	0	0	0	0	0	0	0
Rhexinema	0	0	0	0	0	0	0	0
Apolygus	0	0	0	0	0	0	0	0
Apiotrichum	0.012	0.012	0.014	0.012	0.013	0.013	0.013	0.013
Bythopirellula	0.019	0.016	0.023	0.022	0.012	0.01	0.011	0.013
Solanum	0.204	0.159	0.155	0.17	0.158	0.164	0.164	0.172
Granulicella	0.056	0.052	0.05	0.043	0.054	0.061	0.058	0.059
Acrocephalus	0	0	0	0	0	0	0	0
Echinicola	0.031	0.016	0.017	0.028	0.014	0.012	0.015	0.012
Stanieria	0.004	0.002	0.002	0.002	0.003	0.002	0.002	0.002
Nitrobacter	0.064	0.063	0.062	0.075	0.068	0.068	0.068	0.07
Pseudo-nitzschia	0	0	0	0	0	0	0	0
Cardamine	0	0	0	0	0	0	0	0
Exaiptasia	0.01	0.008	0.009	0.009	0.008	0.007	0.008	0.009
Aliivibrio	0.005	0.004	0.004	0.004	0.004	0.004	0.004	0.004
Idiomarina	0.007	0.005	0.005	0.006	0.005	0.005	0.005	0.005
Nitrosospira	0.024	0.02	0.023	0.027	0.02	0.022	0.02	0.02
Giardia	0.002	0.002	0.002	0.002	0.002	0.002	0.001	0.002
Grammomys	0.008	0.007	0.007	0.008	0.006	0.007	0.008	0.008
Erycina	0	0	0	0	0	0	0	0
Leavenworthia	0	0	0	0	0	0	0	0
Turnera	0.001	0	0	0.001	0	0	0.001	0
Buchnera	0.013	0.007	0.006	0.008	0.008	0.007	0.012	0.006
Colwellia	0.012	0.008	0.007	0.009	0.007	0.007	0.008	0.008
Catenulispora	0.08	0.092	0.098	0.089	0.077	0.081	0.073	0.079
Cyprinivirus	0	0	0	0	0	0	0	0
Aminomonas	0.01	0.009	0.01	0.009	0.008	0.008	0.008	0.008
Salilacibacter	0.003	0.002	0.002	0.002	0.001	0.002	0.002	0.002
Cryptomonas	0	0	0	0	0	0	0	0
Gemmobacter	0.014	0.013	0.013	0.014	0.013	0.014	0.013	0.013
Didymella	0	0	0	0	0	0	0	0
Oreochromis	0.012	0.01	0.01	0.01	0.01	0.01	0.01	0.01
Candidatus Puniceispirillum	0.002	0.002	0.002	0.002	0.002	0.002	0.002	0.002
Mesitornis	0.003	0.003	0.002	0.002	0.002	0.002	0.002	0.003
Pelodiscus	0.013	0.011	0.012	0.011	0.011	0.012	0.011	0.012
Aminipila	0.001	0.001	0.001	0.001	0.001	0.001	0.001	0.001
Octodon	0.012	0.01	0.011	0.009	0.01	0.011	0.011	0.012
Osmerus	0	0	0	0	0	0	0	0
Phalaenopsis	0.008	0.006	0.007	0.007	0.007	0.007	0.006	0.007
Reinekea	0.004	0.003	0.003	0.004	0.003	0.003	0.003	0.003
Dendrolimus	0	0	0	0	0	0	0	0
Hinterhubera	0	0	0	0	0	0	0	0
Astragalus	0	0	0	0	0	0	0	0
Methanolacinia	0.001	0.001	0.001	0.001	0.001	0.001	0.001	0.001
Denitratisoma	0.023	0.024	0.025	0.023	0.028	0.028	0.026	0.026
Jerseyvirus	0	0	0	0	0	0	0	0
Vernicia	0	0	0	0	0	0	0	0
Methylovirgula	0.02	0.022	0.021	0.023	0.025	0.027	0.026	0.025
Hydra	0.006	0.005	0.004	0.005	0.004	0.005	0.004	0.005
Eremothecium	0.008	0.006	0.006	0.007	0.007	0.007	0.007	0.007
Ichthyophthirius	0.002	0.001	0.001	0.002	0.002	0.001	0.002	0.002
Ancora	0	0	0	0	0	0	0	0
Kostyavirus	0	0	0	0	0	0	0	0
Gigaspora	0	0	0	0	0	0	0	0
Nissabacter	0.009	0.01	0.01	0.01	0.009	0.011	0.009	0.01
Lepidium	0	0	0	0	0	0	0	0
Ruditapes	0	0	0	0	0	0	0	0
Lomovskayavirus	0	0	0	0	0	0	0	0
Caldimicrobium	0.001	0	0.001	0.001	0.001	0	0	0.001
Yuavirus	0	0	0	0	0	0	0	0
Halorientalis	0.011	0.011	0.011	0.01	0.01	0.01	0.01	0.011
Hypericum	0	0	0	0	0	0	0	0
Microterricola	0.051	0.063	0.063	0.061	0.086	0.06	0.082	0.059
Terebratalia	0	0	0	0	0	0	0	0
Ceramium	0	0	0	0	0	0	0	0
Fermentimonas	0.004	0.001	0.001	0.002	0.001	0.001	0.001	0.001
Zanthoxylum	0	0	0	0	0	0	0	0
Aciduliprofundum	0.001	0.001	0.001	0.001	0	0.001	0	0.001
Methyloversatilis	0.026	0.024	0.027	0.024	0.03	0.03	0.027	0.028
Blattella	0	0	0	0	0	0	0	0
Ferroglobus	0.001	0.001	0.001	0.001	0	0.001	0	0.001
Lasiodiplodia	0	0	0	0	0	0	0	0
Ripduovirus	0	0	0	0	0	0	0	0
Polistes	0.011	0.008	0.008	0.009	0.008	0.008	0.009	0.009
Hynobius	0	0	0	0	0	0	0	0
Pseudoniphargus	0	0	0	0	0	0	0	0
Brassica	0.131	0.101	0.099	0.111	0.102	0.105	0.105	0.112
Diabrotica	0.011	0.006	0.006	0.006	0.006	0.007	0.007	0.007
Candidatus Hepatoplasma	0	0	0	0	0	0	0	0
Eragrostis	0	0	0	0	0	0	0	0
Lottia	0.006	0.005	0.004	0.006	0.005	0.005	0.005	0.005
Rubulavirus	0	0	0	0	0	0	0	0
Thermosphaera	0	0	0	0	0	0	0	0
Postia	0.008	0.008	0.008	0.008	0.007	0.008	0.008	0.009
Alphatristromavirus	0	0	0	0	0	0	0	0
Karlodinium	0	0	0	0	0	0	0	0
Rhodoplanes	0.154	0.223	0.162	0.18	0.243	0.274	0.224	0.259
Sphingorhabdus	0.078	0.072	0.052	0.043	0.097	0.073	0.095	0.081
Methylocaldum	0.021	0.018	0.02	0.019	0.017	0.018	0.018	0.017
Dermabacter	0.021	0.022	0.023	0.022	0.016	0.018	0.017	0.018
Nematostella	0.007	0.005	0.005	0.005	0.004	0.005	0.004	0.005
Leptosphaeria	0.032	0.03	0.032	0.031	0.032	0.035	0.031	0.034
Acinonyx	0.004	0.004	0.003	0.004	0.003	0.004	0.004	0.004
Crocodylus	0.007	0.005	0.005	0.006	0.005	0.006	0.005	0.006
Lessievirus	0.001	0.001	0	0	0	0.001	0	0.001
Rubrivivax	0.061	0.086	0.07	0.072	0.079	0.088	0.079	0.088
Candidatus Pelagibacter	0.004	0.002	0.002	0.002	0.002	0.002	0.003	0.002
Acidiphilium	0.043	0.039	0.043	0.041	0.041	0.043	0.042	0.043
Encephalitozoon	0.002	0.001	0.002	0.001	0.001	0.001	0.002	0.002
Aggregatibacter	0.005	0.005	0.004	0.004	0.004	0.004	0.003	0.004
Treponema	0.023	0.018	0.017	0.016	0.016	0.016	0.017	0.017
Ornithorhynchus	0.026	0.025	0.025	0.026	0.025	0.026	0.025	0.025
Fundulus	0.017	0.016	0.017	0.016	0.016	0.017	0.015	0.017
Austwickia	0.015	0.015	0.016	0.016	0.011	0.012	0.011	0.012
Hydrogenophilus	0.009	0.007	0.008	0.009	0.008	0.008	0.008	0.008
Tenacibaculum	0.034	0.009	0.007	0.018	0.009	0.008	0.01	0.008
Rubivirus	0	0	0	0	0	0	0	0
Gaprivervirus	0	0	0	0	0	0	0	0
Chiangmaivirus	0	0	0	0	0	0	0	0
Brachiaria	0	0	0	0.001	0	0	0	0
Anaerostipes	0.003	0.002	0.002	0.002	0.002	0.002	0.002	0.002
Shimwellia	0.003	0.003	0.003	0.003	0.003	0.003	0.003	0.003
Acanthamoeba	0.029	0.029	0.031	0.031	0.028	0.031	0.028	0.031
Busanvirus	0	0	0	0	0	0	0	0
Methylomicrobium	0.034	0.026	0.029	0.028	0.026	0.027	0.026	0.025
Clostridium	0.097	0.051	0.045	0.057	0.049	0.047	0.053	0.05
Acanthisitta	0.003	0.003	0.002	0.003	0.002	0.003	0.002	0.002
Methanoregula	0.004	0.004	0.004	0.004	0.004	0.004	0.003	0.004
Thermoactinomyces	0.004	0.002	0.002	0.003	0.002	0.002	0.002	0.002
Natronorubrum	0.013	0.013	0.014	0.012	0.011	0.012	0.012	0.013
Orussus	0.011	0.009	0.01	0.009	0.009	0.009	0.008	0.01
Cirsium	0	0	0	0	0	0	0	0
Cutibacterium	0.029	0.03	0.032	0.034	0.023	0.026	0.024	0.023
Stackebrandtia	0.056	0.056	0.065	0.058	0.047	0.049	0.045	0.047
Actinoallomurus	0.001	0.001	0.001	0.001	0.001	0.001	0.001	0.001
Dialister	0.003	0.003	0.002	0.002	0.002	0.002	0.002	0.002
Cynosurus	0	0	0	0	0	0	0	0
Fluviicola	0.012	0.007	0.005	0.007	0.006	0.005	0.007	0.006
Philasterides	0	0	0	0	0	0	0	0
Pragia	0.003	0.002	0.003	0.003	0.002	0.003	0.003	0.002
Actinomadura	0.292	0.319	0.363	0.322	0.272	0.282	0.259	0.28
Fibrella	0.029	0.023	0.023	0.023	0.021	0.022	0.024	0.02
Hypoxylon	0	0	0	0	0	0	0	0
Cotesia	0	0	0	0	0.001	0	0	0
Weaselvirus	0	0	0	0	0	0	0	0
Coprinopsis	0.006	0.005	0.006	0.005	0.006	0.006	0.006	0.006
Desulfarculus	0.028	0.024	0.029	0.027	0.021	0.023	0.022	0.024
Amorphotheca	0.005	0.004	0.004	0.005	0.004	0.005	0.004	0.005
Mus	0.39	0.311	0.315	0.334	0.312	0.328	0.324	0.345
Candidatus Nardonella	0	0	0	0	0	0	0	0
Lagenorhynchus	0.003	0.002	0.003	0.003	0.003	0.002	0.002	0.002
Ketobacter	0.004	0.003	0.004	0.004	0.003	0.003	0.003	0.003
Fretibacterium	0.01	0.009	0.011	0.01	0.009	0.009	0.009	0.009
Oscillibacter	0.005	0.006	0.005	0.005	0.004	0.005	0.005	0.005
Ahduovirus	0	0	0	0	0	0	0	0
Thiolamprovum	0	0	0	0	0	0	0	0
Clavispora	0.016	0.014	0.014	0.014	0.013	0.014	0.014	0.015
Blautia	0.011	0.008	0.007	0.009	0.007	0.007	0.007	0.007
Aurelia	0	0	0	0	0	0	0	0
Neofusicoccum	0	0	0	0	0	0	0	0
Atta	0.003	0.003	0.003	0.003	0.002	0.002	0.003	0.003
Pseudomyrmex	0.008	0.006	0.006	0.006	0.007	0.007	0.006	0.007
Plautia	0	0	0	0	0	0	0	0
Vidavervirus	0	0	0	0	0	0	0	0
Lacusarxvirus	0	0	0	0	0	0	0	0
Bos	0.157	0.129	0.129	0.14	0.126	0.135	0.131	0.14
Liagora	0	0	0	0	0	0	0	0
Spizellomyces	0.004	0.003	0.003	0.003	0.003	0.004	0.004	0.004
Charadrius	0.002	0.002	0.002	0.002	0.002	0.002	0.002	0.002
Dactylella	0	0	0	0	0	0	0	0
Aphroditevirus	0	0	0	0	0	0	0	0
Ramlibacter	0.15	0.221	0.127	0.13	0.363	0.331	0.371	0.366
Methylophilus	0.004	0.003	0.003	0.003	0.003	0.003	0.003	0.003
Zostera	0	0	0	0	0	0	0	0
Janibacter	0.114	0.143	0.142	0.147	0.117	0.127	0.12	0.117
Flavomyces	0	0	0	0	0	0	0	0
Bongovirus	0	0	0	0	0	0	0	0
Galloisiana	0	0	0	0	0	0	0	0
Gobiocypris	0	0	0	0	0	0	0	0
Maconellicoccus	0	0	0	0	0	0	0	0
Eubosmina	0	0	0	0	0	0	0	0
Phialophora	0.006	0.006	0.006	0.006	0.006	0.006	0.006	0.006
Hedwigvirus	0	0	0	0	0	0	0	0
Ordospora	0	0	0	0	0	0	0	0
[truncated: 1,768 more rows]
